# Supplementary material for: Developing a disease-specific accessible transcriptional signature as a biomarker for ataxia with oculomotor apraxia type 2
Source: Mol Med. 2025 May 24;31:205. doi: 10.1186/s10020-025-01257-8 (PMC12103034; doi:10.1186/s10020-025-01257-8)
Supplement: Supplementary file 4 — Supplementary Material 4: Supplemental Table S1. Detailed Characteristics of the 20 families included in this study. Supplemental Table S2. Blood RNA-seq Module Membership. Supplemental Table S3. Module R05 Gene Ontology. Supplemental Table S4. Module R10 Gene Ontology. Supplemental Table S5. Module R20 Gene Ontology. Supplemental Table S6. Module R22 Gene Ontology. Supplemental Table S7. Module R23 Gene Ontology. Supplemental Table S8. AOA2 Transcriptional Biomarker Validation. Supplemental Table S9. Differentially Expressed Genes and Gene Ontology. [file 10020_2025_1257_MOESM4_ESM.xlsx]

## Sheet: Table1 - study subjects - draft
Status	FID	Family	Variant (mRNA)	Variant (Protein)	Patients	Carriers	Publication	notes
Disease	458		c.5927 c.5929	p.Leu1976Arg p.Leu1977Phe	3	2
Disease	997	US1	c.5927 T>G c.820 A>G	p.Leu1976Arg p.Met274Val	1	1
Disease	2195	US3	c.3575_3576delAT c.6834_6839delAACAAA	p.D1192Afs3 p.K2278_T2279del	1	2	Fogel et. al. 2014
Disease	2867		c.6215_6216del c.7309C>G	p.E2072fs p.L2437V	1	2
Disease	2872			p.Gly2036Arg p.Cys2384LeufsX25	1	2
Test	3015		c.4679insA	p.Asn1560Lysfs*4	2	2		missing 2nd variant
Test	3061		c.2747insAT c.6689T>C	p.Leu916Leufs /p.(Leu916Hisfs*3) p.Met2230Thr	2	0	intron 16 + 2 insT (abberant splicing)	1 path 1 vus
Disease	3089		exon20 deletion (homozygous)	exon20 deletion (homozygous)	3	2
Test	3345	AOA2-4	Novel variants?	Novel variants?	1	2	infertility paper	Novel variants?
Test	3349		NM_015046.7):c.1427_1432del NM_015046.7):c.(6815T>C)	in-frame deletion of codons 476-478 NP_055861.3):p.(His476_Leu477del)? p.Val2272-Look in BAM? p.(Val2272Ala)	1	2
Test	3497		NC_000009.12(NM_015046.7):c.3208_3209del c.361C>A	NC_000009.12(NP_055861.3):p.(Leu1070Phefs*4) p.Pro121Thr	1	0		1 path, 1 vus
Disease	FAM-A-0067		c.5267T>C deletion (arr[hg19] 9q34.13(135,144,339-135,147,213))	p.Phe1756Ser deletion (includes exons 24-25)	1	2
Test	339		NM_015046.5:c.6536T>G NM_015046.5:c.7287+204G>A	p.Ile2179Ser p.?	1	2		our patient of interest
Test	2208	CN1	c.5927T>G c.6654+1G>T	p.L1976R p.A2183_M2218del	1	2	Fogel et. al. 2014
Test	2457	US4	NM_015046.5:c.2015_2016insA NM_015046.5:c.2724delG	p.N672Kfs*20 p.K909Nfs*7	1	2	Fogel et. al. 2014
Test	3066		c.5051C>G c.667C>G	p.S1684C p.L223V	1	0		does not have AOA2
Test	3161		c.654G>C	p.Lys218Asn	1	0
Test	3225			p.Leu495Pro p.Gly2483Arg	3	1
Test	3291		c.1256T>G (homozygous)	p.Met419Arg (homozygous)	3	0
Test	3362		c.677C>G c.6208+1G>A c.6397-?_8034+?del (del exons 19-26)	p.Ser226* ? p.?	1	1
Test	3433		c.2332 C>T (homozygous)	p.Arg788* (homozygous)	3	0
Test	FAM-A-0064		c.5308_5311del c.6029A>G	p.Glu1770Ilefs* p.Asn2010Ser	1	2
Status	FID	Family	Variant (mRNA)	Variant (Protein)	Patients	Controls/Carriers(*)	Publication
AOA1	3043		c.837G>A	p.Trp279*	2	2*
AOA1	3140		c.837G>A (homozygous)	p.Trp279* (homozygous)	1	0
ALS4	3135			p.Leu389Ser	2	1	Hadjinicolaou et. al. 2021
ALS4	3472			p.Thr8Met	1	2	Hadjinicolaou et. al. 2021
SETX Control	3333			p.Gly2172Asp	1	1	Hadjinicolaou et. al. 2021

## Sheet: TableS1 -Study Cohort Detailed
Set	Family	Label	Variant (mRNA)	Variant (Protein)	CADD	Alpha Missense	gnomAD Frequency	All of Us Frequency	Patient #	Age Seen	Age at Onset	Gait Ataxia	Limb Ataxia	Truncal Ataxia	Polyneuropathy	Occulomotor Apraxia	MRI with Cerebellar Atrophy	NCS - axonal sensorimotor polyneuropathy	AFP Level	Distal Amyotrophy	Extrapyramidal Findings	Sex	Ethnicity	Race	Biomarker (Family)	Biomarker (Invidiual)
Training	AOA2-1	D	c.5927 T>G c.5929 C>T	p.Leu1976Arg p.Leu1977Phe	26.5 22.0	0.9913 likely_pathogenic 0.8042 likely_pathogenic	2.43E-05 1.05E-05	1.40E-05 4.00E-06	1	26	16	Yes	Yes	Yes	Yes	Yes	Yes		55.6	Yes	Yes	M	Not Disclosed	White	x,o	x,o
									2	18	18	Yes	Yes	Yes	Yes	No			ND	Yes	Yes	M	Not Disclosed	White		o
									3	16	16	Yes	Yes	Yes	Yes	Yes			ND	Yes	Yes	M	Not Disclosed	White		x,o
	AOA2-2	D	c.5927 T>G c.820 A>G	p.Leu1976Arg p.Met274Val	26.5 24.1	0.9913 likely_pathogenic 0.4332 ambiguous	2.43E-05 3.28E-05	1.40E-05 2.40E-05	4										61			M	Not Disclosed	Not Disclosed	x,o	x,o
	AOA2-3	D	c.3575_3576delAT c.6834_6839delAACAAA	p.Asp1192Alafs*5 p.Lys2278_Thr2279del	16.3 19.16	- -	- 4.11E-06	- 6.00E-06	5										76			F	Not Disclosed	Not Disclosed	x,o	x,o
	AOA2-4	D	c.6215_6216delAG c.7309C>G	p.Glu2072Valfs*10 p.Leu2437Val	36 23.3	- 0.6302 likely_pathogenic	1.21E-06 -	- -	6	8	4	Yes	Yes	Yes	No	No	Yes		36	No	Yes	M	Unknown	White	x,o	x,o
	AOA2-5	D	c.6106G>A c.7151delG	p.Gly2036Arg p.Cys2384Leufs*25	33 34	0.9731 likely_pathogenic -	6.82E-06 6.57E-06	4.00E-06 4.00E-06	7	33	14	Yes	Yes	Yes	Yes	No	Normal	Yes	7.9	No	No	M	Hispanic or Latino	White	o	o
	AOA2-6	D	exon20 deletion (homozygous)	exon20 deletion (homozygous)	-	-	-	-	8	32									ND			F	Hispanic or Latino	White	x,o	x,o
									9	29	17	Yes	Yes	Yes	Yes	No			ND	Yes	No	F	Unknown	White		x,o
									10	22									ND			M	Hispanic or Latino	White		o
	AOA2-7	D	c.5267T>C deletion (arr[hg38] 9q34.13(132268952-132271826))	p.Phe1756Ser deletion (includes exons 24-25)	27.2 -	0.9845 likely_pathogenic -	3.81E-05 -	2.00E-06 -	11	23	21	Yes	Yes	Yes	Yes	No	Yes	Yes	46.4	Yes	Yes	F	Not Hispanic or Latino	White	x,o	x,o
Replication	AOA2-8	P	c.6536T>G c.7287+204G>A (c.2092G>A)	p.Ile2179Ser p.= (p.Ala698Thr)	29.6 5.814	0.9787 likely_pathogenic 0.1465 likely_benign (ENST00000436441.5)	6.84E-07 -	- -	12	25	6	Yes	Yes	Yes	Yes	Yes	Yes		10.2	No	No	F	Not Hispanic or Latino	Not Disclosed	x,o	x,o
	AOA2-9	D	c.5927T>G c.6654+1G>T	p.Leu1976Arg p.Ala2183_Met2218del	26.5 33	0.9913 likely_pathogenic -	2.43E-05 2.42E-06	1.40E-05 -	13	44									87			M	Not Disclosed	Not Disclosed	-	-
	AOA2-10	D	c.2015_2016insA c.2724delG	p.Asn672Lysfs*22 p.Lys909Asnfs*9	17.95 19.31	- -	2.74E-06 -	- -	14	58									ND			M	Not Disclosed	Not Disclosed	-	-
	AOA2-11	P	c.4679dupA -	p.Asn1560Lysfs*4 -	23.9	-	1.24e-06	-	15	20	15	Yes	Yes	Yes	Yes	No	Yes		15.1	No	No	M	Not Hispanic or Latino	White	x,o	x,o
									16	18	19	Yes	Yes	Yes	No	No			Elevated	No	No	F	Not Hispanic or Latino	White		x,o
	AOA2-12	D	c.2747_2748insAT c.6689T>C	p.Met917Leufs*2 p.Met2230Thr	19.3 25.7	- 0.8836 likely_pathogenic	1.59E-06 8.21E-06	- 2.00E-06	17	34	15	Yes	Yes	Yes	Yes	No			ND	Yes	No	M	Not Hispanic or Latino	White	o	o
									18	37	20	Yes	Yes	Yes	Yes	No			Elevated	Yes	No	F	Not Hispanic or Latino	White		-
	AOA2-13	D	c.1484T>C c.7447G>A	p.Leu495Pro p.Gly2483Arg	26.2 15.77	0.871 likely_pathogenic 0.1262 likely_benign	- 7.43E-06	- 2.60E-05	19	27	15	Yes	Yes	Yes	Yes	No			42.3	Yes	No	F	Hispanic or Latino	White	x	-
									20	21									ND			M	Hispanic or Latino	White		x
									21	15	15	Yes	Yes	No	No	Yes			24.5	No	No	F	Hispanic or Latino	White		-
	AOA2-14	P	c.1256T>G (homozygous)	p.Met419Arg (homozygous)	26.0	0.6198 likely_pathogenic	-	-	22										ND			F	Hispanic or Latino	White	o	o
									23										ND			F	Hispanic or Latino	White		o
									24										ND			F	Hispanic or Latino	White		o
	AOA2-15	P	c.389-1703A>C -	p.? -	5.274 -	- -	2.63E-05 -	1.20E-05 -	25	36	28	Yes	Yes	Yes	Yes	No	Yes	Yes	24.3	Yes	No	M	Not Hispanic or Latino	Asian	x,o	x,o
	AOA2-16	D	c.677C>G c.6208+1G>A c.6397-?_8034+?del (del exons 19-26)	p.Ser226* p.? p.?	37 32 -	- - -	- 3.45E-06 -	- - -	26	19									ND			M	Not Hispanic or Latino	White	-	-
	AOA2-17	D	c.2332 C>T (homozygous)	p.Arg788* (homozygous)	34	-	3.42E-0.6	4.00E-06	27	45	20's	Yes	Yes	Yes	Yes	Yes	Yes	Yes	ND		Yes	M	Not Hispanic or Latino	Asian	x,o	o
									28	37	20's	Yes	Yes	Yes	Yes	Yes	No	Yes	ND		Yes	M	Not Hispanic or Latino	Asian		-
									29	36	20's	Yes	Yes	Yes	Yes	Yes		Yes	ND		Yes	M	Not Hispanic or Latino	Asian		x
	AOA2-18	P	c.1427_1432delATTTGC c.6815T>C	p.His476_Leu477del p.Val2272Ala	16.32 23.0	- 0.8225 likely_pathogenic	2.07E-05 -	2.90E-05 -	30	23	5	Yes	Yes	Yes	Yes	No	Yes		10.9	Yes	Yes	M	Not Hispanic or Latino	White	x,o	x,o
	AOA2-19	P	c.3208_3209delCT c.361C>A	p.Leu1070Phefs*4 p.Pro121Thr	19.55 27.3	- 0.8997 likely_pathogenic	- -	- 6.00E-06	31	41									ND			M	Hispanic or Latino	White	x,o	x,o
	AOA2-20	D	c.5308_5311delGAGA c.6029A>G	p.Glu1770Ilefs*15 p.Asn2010Ser	33 27.3	- 0.5357 ambiguous	2.79E-05 1.67E-05	5.30E-05 6.00E-06	32	29	5	Yes	Yes		Yes	No	Yes	Yes	12	No	No	F	Not Hispanic or Latino	White	x,o	x,o

## Sheet: TableS2.R Module Membership
Gene Symbol	Ensembl Gene ID	meanExpr	kTotal	kWithin	kOut	kDiff	dynamicColorsSeq	dynamicLabels
DPM1	ENSG00000000419	4.14482	37.2304	9.94687	27.2835	-17.3367	red	R06
SCYL3	ENSG00000000457	4.37232	11.7529	0.301974	11.4509	-11.149	royalblue	R20
C1orf112	ENSG00000000460	2.81207	13.814	3.488	10.326	-6.838	blue	R02
FGR	ENSG00000000938	8.68382	19.9931	2.23447	17.7586	-15.5241	black	R07
CFH	ENSG00000000971	1.27652	20.0776	4.58184	15.4958	-10.914	turquoise	R01
FUCA2	ENSG00000001036	3.91537	34.8907	11.7483	23.1424	-11.3941	brown	R03
GCLC	ENSG00000001084	4.07385	27.2518	13.5742	13.6776	-0.103442	black	R07
NFYA	ENSG00000001167	5.52259	19.8329	6.84101	12.9919	-6.15087	turquoise	R01
NIPAL3	ENSG00000001461	4.60869	31.5456	3.8372	27.7084	-23.8712	lightyellow	R19
LAS1L	ENSG00000001497	3.44504	28.471	4.9094	23.5616	-18.6522	magenta	R09
ENPP4	ENSG00000001561	3.71415	48.808	16.8892	31.9188	-15.0296	turquoise	R01
ANKIB1	ENSG00000001629	4.70253	12.6902	2.97327	9.71696	-6.74369	blue	R02
KRIT1	ENSG00000001631	5.15658	22.5137	9.27759	13.2361	-3.95853	turquoise	R01
RAD52	ENSG00000002016	2.32253	9.12817	0.634197	8.49398	-7.85978	midnightblue	R15
BAD	ENSG00000002330	4.00661	17.0464	1.28561	15.7608	-14.4752	salmon	R13
LAP3	ENSG00000002549	5.3084	35.6804	13.0712	22.6091	-9.53787	pink	R08
MAD1L1	ENSG00000002822	4.07124	10.5843	2.63868	7.94565	-5.30696	turquoise	R01
LASP1	ENSG00000002834	7.49867	35.3609	7.74215	27.6187	-19.8766	yellow	R04
SNX11	ENSG00000002919	5.22359	11.0521	1.15757	9.89454	-8.73696	brown	R03
M6PR	ENSG00000003056	6.69991	13.712	2.73505	10.9769	-8.24186	turquoise	R01
ICA1	ENSG00000003147	1.25198	12.7801	3.09718	9.68295	-6.58577	turquoise	R01
ALS2	ENSG00000003393	3.21629	11.8277	1.51488	10.3128	-8.79792	red	R06
CASP10	ENSG00000003400	4.75402	19.6003	5.81055	13.7897	-7.9792	turquoise	R01
CFLAR	ENSG00000003402	7.95824	29.0759	5.75535	23.3205	-17.5652	magenta	R09
NDUFAF7	ENSG00000003509	3.82859	21.4152	3.52675	17.8884	-14.3617	yellow	R04
RBM5	ENSG00000003756	6.43513	24.6672	6.21741	18.4498	-12.2324	blue	R02
ARF5	ENSG00000004059	6.49589	10.5795	1.87286	8.70668	-6.83382	blue	R02
SARM1	ENSG00000004139	3.48914	20.8728	2.78733	18.0855	-15.2982	darkgreen	R22
POLDIP2	ENSG00000004142	5.04314	10.8844	1.1111	9.77334	-8.66225	lightcyan	R16
PLXND1	ENSG00000004399	4.22205	18.8443	3.92521	14.9191	-10.9939	brown	R03
AK2	ENSG00000004455	4.84902	22.8871	5.46989	17.4172	-11.9473	blue	R02
CD38	ENSG00000004468	3.67014	20.145	3.91856	16.2264	-12.3078	green	R05
FKBP4	ENSG00000004478	4.1473	25.4911	9.09239	16.3987	-7.3063	black	R07
KDM1A	ENSG00000004487	5.1966	23.7245	5.33241	18.3921	-13.0597	blue	R02
RBM6	ENSG00000004534	5.74704	15.5175	4.72468	10.7928	-6.0681	turquoise	R01
CAMKK1	ENSG00000004660	3.23617	11.1028	2.01956	9.08322	-7.06366	brown	R03
RECQL	ENSG00000004700	5.35258	24.0952	4.20076	19.8945	-15.6937	red	R06
VPS50	ENSG00000004766	4.25891	29.9203	13.8556	16.0648	-2.20919	turquoise	R01
ARHGAP33	ENSG00000004777	1.1117	21.8321	3.45752	18.3746	-14.9171	blue	R02
NDUFAB1	ENSG00000004779	3.6254	9.2421	0.639108	8.60299	-7.96388	grey60	R17
PDK4	ENSG00000004799	4.21174	16.2296	2.43908	13.7906	-11.3515	blue	R02
ZMYND10	ENSG00000004838	0.859681	30.0993	3.26429	26.8351	-23.5708	tan	R12
SLC25A13	ENSG00000004864	3.6854	15.2429	3.49055	11.7523	-8.26176	turquoise	R01
ST7	ENSG00000004866	2.09647	14.7437	1.15339	13.5903	-12.4369	lightcyan	R16
CDC27	ENSG00000004897	5.5975	22.4114	2.29607	20.1154	-17.8193	darkturquoise	R23
SLC4A1	ENSG00000004939	9.48952	26.0587	2.02455	24.0341	-22.0096	darkgrey	R24
HCCS	ENSG00000004961	3.49268	10.8094	1.22028	9.58911	-8.36882	greenyellow	R11
DVL2	ENSG00000004975	3.5711	8.53365	1.96082	6.57283	-4.612	turquoise	R01
UPF1	ENSG00000005007	6.12802	58.1972	14.1974	43.9997	-29.8023	yellow	R04
SKAP2	ENSG00000005020	6.29506	14.0556	1.46774	12.5878	-11.1201	pink	R08
SLC25A5	ENSG00000005022	6.11397	36.5515	14.0495	22.5021	-8.45261	turquoise	R01
MCUB	ENSG00000005059	4.99409	16.7878	2.26409	14.5237	-12.2597	green	R05
POLR2J	ENSG00000005075	4.58631	12.0503	1.78837	10.2619	-8.47353	red	R06
DHX33	ENSG00000005100	2.88178	8.29066	1.37468	6.91597	-5.54129	blue	R02
LIG3	ENSG00000005156	3.55887	13.3964	0.549309	12.8471	-12.2978	salmon	R13
RPAP3	ENSG00000005175	4.36011	23.5079	4.05806	19.4498	-15.3917	red	R06
ACSM3	ENSG00000005187	2.95481	14.8162	3.48435	11.3319	-7.84752	turquoise	R01
CIAPIN1	ENSG00000005194	3.96507	9.787	0.568651	9.21835	-8.6497	purple	R10
SPPL2B	ENSG00000005206	3.53273	29.2489	3.04199	26.2069	-23.165	tan	R12
ATOSB	ENSG00000005238	5.9888	24.7426	1.3692	23.3734	-22.0042	darkgrey	R24
PRKAR2B	ENSG00000005249	5.64816	51.7264	14.4046	37.3219	-22.9173	lightcyan	R16
MSL3	ENSG00000005302	4.75644	41.7987	6.16489	35.6338	-29.4689	magenta	R09
CREBBP	ENSG00000005339	6.07391	52.6507	10.6685	41.9822	-31.3136	midnightblue	R15
TSPOAP1	ENSG00000005379	3.92403	29.7432	9.84373	19.8995	-10.0557	green	R05
MPO	ENSG00000005381	2.06149	14.1031	1.88446	12.2186	-10.3342	pink	R08
GCFC2	ENSG00000005436	3.76415	14.4377	1.69777	12.74	-11.0422	yellow	R04
WDR54	ENSG00000005448	2.36377	12.9232	2.80804	10.1152	-7.30715	turquoise	R01
CROT	ENSG00000005469	2.63773	12.1321	1.22692	10.9052	-9.67827	salmon	R13
ABCB4	ENSG00000005471	1.55821	26.2763	9.10483	17.1715	-8.06668	salmon	R13
KMT2E	ENSG00000005483	5.98396	76.3159	30.4062	45.9097	-15.5035	turquoise	R01
RHBDD2	ENSG00000005486	4.81029	17.8168	1.69486	16.1219	-14.4271	brown	R03
IBTK	ENSG00000005700	3.8649	13.0275	1.16121	11.8663	-10.7051	magenta	R09
ZNF195	ENSG00000005801	2.78521	12.2316	2.75479	9.47681	-6.72202	turquoise	R01
MYCBP2	ENSG00000005810	6.70305	68.1592	33.1917	34.9674	-1.7757	turquoise	R01
FBXL3	ENSG00000005812	5.61872	30.586	12.5374	18.0486	-5.51112	turquoise	R01
ITGAL	ENSG00000005844	7.43698	20.4808	1.41108	19.0697	-17.6586	royalblue	R20
PDK2	ENSG00000005882	3.62455	18.084	2.23253	15.8514	-13.6189	lightcyan	R16
ITGA3	ENSG00000005884	1.14227	18.9205	2.02963	16.8909	-14.8613	tan	R12
ZFX	ENSG00000005889	5.18501	20.891	6.52117	14.3698	-7.84864	turquoise	R01
LAMP2	ENSG00000005893	7.33585	41.1208	19.0647	22.0561	-2.99134	turquoise	R01
ITGA2B	ENSG00000005961	5.29401	31.2277	11.0674	20.1603	-9.09287	lightcyan	R16
GDE1	ENSG00000006007	6.05045	25.3034	6.82158	18.4818	-11.6602	black	R07
REX1BD	ENSG00000006015	4.46505	9.18642	0.555054	8.63137	-8.07631	greenyellow	R11
OSBPL7	ENSG00000006025	3.21118	17.7418	2.29596	15.4459	-13.1499	green	R05
MAP3K14	ENSG00000006062	4.85392	12.7165	3.08191	9.63458	-6.55267	turquoise	R01
AP2B1	ENSG00000006125	6.34294	31.1866	8.32019	22.8665	-14.5463	black	R07
ZNF263	ENSG00000006194	4.89456	10.1898	2.55419	7.63557	-5.08138	turquoise	R01
SPATA20	ENSG00000006282	3.05406	6.68546	0.467195	6.21826	-5.75107	brown	R03
TNFRSF12A	ENSG00000006327	2.43116	15.3959	1.87053	13.5253	-11.6548	lightcyan	R16
MAP3K9	ENSG00000006432	1.32849	11.75	0.922497	10.8275	-9.90502	salmon	R13
RALA	ENSG00000006451	3.61252	13.8099	1.46682	12.3431	-10.8763	green	R05
KDM7A	ENSG00000006459	6.39591	18.2067	5.25131	12.9554	-7.70409	black	R07
AGK	ENSG00000006530	2.84959	14.4798	1.9884	12.4914	-10.503	green	R05
ALDH3B1	ENSG00000006534	4.41514	25.5854	7.82468	17.7607	-9.93601	brown	R03
TTC22	ENSG00000006555	2.98498	19.478	1.22195	18.256	-17.0341	salmon	R13
PHTF2	ENSG00000006576	4.11808	26.8699	3.45244	23.4175	-19.965	purple	R10
FARP2	ENSG00000006607	2.80997	10.2301	0.428568	9.80152	-9.37296	grey60	R17
GGCT	ENSG00000006625	1.60631	10.6004	0.51397	10.0864	-9.57247	midnightblue	R15
DBF4	ENSG00000006634	3.64537	26.017	3.6438	22.3732	-18.7294	yellow	R04
TBXA2R	ENSG00000006638	1.72287	14.0277	1.26876	12.759	-11.4902	black	R07
IFRD1	ENSG00000006652	5.79431	14.0856	1.99018	12.0954	-10.1052	magenta	R09
COX10	ENSG00000006695	2.5416	25.8529	9.32576	16.5272	-7.20141	turquoise	R01
PAF1	ENSG00000006712	5.02416	16.9026	4.08142	12.8211	-8.73972	greenyellow	R11
VPS41	ENSG00000006715	5.37013	15.3723	0.857228	14.5151	-13.6579	purple	R10
ELAC2	ENSG00000006744	4.43144	21.2813	0.973424	20.3079	-19.3345	royalblue	R20
ARSD	ENSG00000006756	3.47714	14.8044	4.06089	10.7435	-6.68257	brown	R03
PNPLA4	ENSG00000006757	1.40965	18.6477	3.15321	15.4945	-12.3413	blue	R02
ADIPOR2	ENSG00000006831	4.35536	34.2009	6.56009	27.6408	-21.0807	yellow	R04
MARK4	ENSG00000007047	3.12154	14.8535	3.4317	11.4218	-7.99013	blue	R02
CCDC124	ENSG00000007080	4.18909	9.14845	0.721643	8.42681	-7.70517	green	R05
CEACAM21	ENSG00000007129	3.18871	8.17527	0.606367	7.56891	-6.96254	brown	R03
PAFAH1B1	ENSG00000007168	6.05329	16.6272	6.01161	10.6156	-4.604	turquoise	R01
BLTP2	ENSG00000007202	6.28914	19.1819	2.17649	17.0054	-14.8289	magenta	R09
GAS7	ENSG00000007237	5.62037	22.3153	2.02366	20.2916	-18.2679	purple	R10
TRAPPC6A	ENSG00000007255	3.91146	15.5594	2.14682	13.4126	-11.2658	brown	R03
MATK	ENSG00000007264	5.14571	50.8039	21.044	29.7599	-8.71589	green	R05
CD79B	ENSG00000007312	5.86783	27.7346	12.1454	15.5892	-3.4438	salmon	R13
ST7L	ENSG00000007341	2.27237	13.9331	1.9755	11.9576	-9.98214	cyan	R14
TKTL1	ENSG00000007350	1.65092	13.3816	1.62647	11.7551	-10.1286	purple	R10
RPUSD1	ENSG00000007376	4.6251	9.10468	1.8588	7.24588	-5.38708	turquoise	R01
LUC7L	ENSG00000007392	4.61009	34.9078	4.54876	30.359	-25.8102	midnightblue	R15
CACNA2D2	ENSG00000007402	1.9423	25.8999	8.72411	17.1758	-8.45164	green	R05
BAIAP3	ENSG00000007516	3.02551	15.681	1.67396	14.007	-12.333	purple	R10
TSR3	ENSG00000007520	4.90821	31.8583	10.6867	21.1716	-10.485	blue	R02
PIGQ	ENSG00000007541	3.15443	18.8191	0.847309	17.9718	-17.1245	darkgrey	R24
CRAMP1	ENSG00000007545	2.35759	13.2587	1.70664	11.552	-9.84537	yellow	R04
DNAJC11	ENSG00000007923	3.96301	13.3632	1.95816	11.405	-9.44689	yellow	R04
MYLIP	ENSG00000007944	6.30683	13.3263	0.995387	12.3309	-11.3355	purple	R10
E2F2	ENSG00000007968	5.25253	14.3552	0.764538	13.5906	-12.8261	darkturquoise	R23
PSMB1	ENSG00000008018	5.68978	16.2605	5.24164	11.0189	-5.77724	turquoise	R01
JARID2	ENSG00000008083	6.2844	27.5515	4.44958	23.1019	-18.6524	blue	R02
CDKL5	ENSG00000008086	3.06368	12.7433	2.11687	10.6264	-8.50954	yellow	R04
CDK11A	ENSG00000008128	1.23495	11.0441	2.3496	8.69448	-6.34488	blue	R02
NADK	ENSG00000008130	8.13396	24.0655	2.38117	21.6843	-19.3032	greenyellow	R11
DLEC1	ENSG00000008226	1.76648	25.6013	2.86385	22.7374	-19.8736	magenta	R09
CYTH3	ENSG00000008256	3.1989	14.0255	1.62981	12.3957	-10.7659	green	R05
ADAM22	ENSG00000008277	1.05717	12.1311	1.69789	10.4332	-8.73534	green	R05
SYPL1	ENSG00000008282	4.18233	15.995	2.05614	13.9389	-11.8827	green	R05
CYB561	ENSG00000008283	3.74924	18.3464	3.07585	15.2706	-12.1947	pink	R08
SPAG9	ENSG00000008294	6.10226	23.1676	1.75573	21.4119	-19.6561	red	R06
SS18L2	ENSG00000008324	2.49479	8.9486	1.42418	7.52442	-6.10024	blue	R02
MPND	ENSG00000008382	3.34732	11.6419	1.10646	10.5354	-9.42895	lightgreen	R18
CRY1	ENSG00000008405	3.29461	19.5694	4.15009	15.4193	-11.2692	brown	R03
PGLYRP1	ENSG00000008438	4.87405	19.7464	1.6234	18.123	-16.4996	lightgreen	R18
NFIX	ENSG00000008441	5.47321	28.1716	3.17971	24.9919	-21.8122	darkgrey	R24
ST3GAL1	ENSG00000008513	6.52389	24.3967	3.73221	20.6645	-16.9323	yellow	R04
MMP25	ENSG00000008516	8.43745	14.2616	2.32426	11.9374	-9.61311	magenta	R09
IL32	ENSG00000008517	5.71353	19.4395	2.76419	16.6753	-13.9111	salmon	R13
PKD1	ENSG00000008710	3.97239	16.8993	4.63088	12.2684	-7.63756	turquoise	R01
MED24	ENSG00000008838	3.80804	17.331	2.63345	14.6975	-12.0641	green	R05
RHOBTB2	ENSG00000008853	3.15933	10.4954	1.33297	9.16246	-7.82949	brown	R03
HEATR5B	ENSG00000008869	5.42076	31.095	11.5616	19.5334	-7.9718	turquoise	R01
SEC62	ENSG00000008952	5.30434	33.3501	13.1621	20.188	-7.02597	black	R07
RPS20	ENSG00000008988	7.57928	54.0473	15.8692	38.178	-22.3088	cyan	R14
CSDE1	ENSG00000009307	8.04711	33.1317	9.14669	23.985	-14.8384	black	R07
UBE3C	ENSG00000009335	5.19902	15.851	4.20131	11.6497	-7.44839	turquoise	R01
REV3L	ENSG00000009413	4.72691	35.5178	19.9832	15.5346	4.44859	turquoise	R01
TENM1	ENSG00000009694	2.21099	12.2047	2.30109	9.90363	-7.60254	blue	R02
FAM76A	ENSG00000009780	3.11922	9.42223	0.563001	8.85923	-8.29623	grey60	R17
TRAF3IP3	ENSG00000009790	6.75107	24.5804	3.23904	21.3413	-18.1023	yellow	R04
POMT2	ENSG00000009830	0.796707	17.3011	2.58492	14.7162	-12.1312	tan	R12
VTA1	ENSG00000009844	3.66694	20.1106	8.17544	11.9352	-3.75976	turquoise	R01
BAZ1B	ENSG00000009954	5.2417	53.6349	23.2039	30.431	-7.22706	turquoise	R01
RANBP9	ENSG00000010017	5.29988	67.8064	23.7608	44.0456	-20.2848	turquoise	R01
ETV7	ENSG00000010030	2.02845	19.3759	7.62459	11.7513	-4.12671	pink	R08
SPRTN	ENSG00000010072	3.42001	10.9472	3.56418	7.38306	-3.81889	turquoise	R01
METTL13	ENSG00000010165	4.16999	10.4922	1.01911	9.47311	-8.454	magenta	R09
DYRK4	ENSG00000010219	1.91328	17.7673	5.17636	12.5909	-7.41457	turquoise	R01
ZNF207	ENSG00000010244	6.21292	72.5475	35.3101	37.2374	-1.9273	turquoise	R01
UQCRC1	ENSG00000010256	5.90468	11.428	1.30906	10.119	-8.80989	brown	R03
STARD3NL	ENSG00000010270	4.1423	12.0654	0.616245	11.4492	-10.8329	pink	R08
CD9	ENSG00000010278	3.74302	13.0171	1.64709	11.37	-9.72287	pink	R08
NCAPD2	ENSG00000010292	4.78602	11.8436	1.09566	10.7479	-9.65229	red	R06
IFFO1	ENSG00000010295	4.71197	24.715	2.16825	22.5467	-20.3785	greenyellow	R11
PHF7	ENSG00000010318	2.23986	12.9879	2.82733	10.1606	-7.33324	turquoise	R01
NISCH	ENSG00000010322	5.25054	33.0008	6.94244	26.0583	-19.1159	blue	R02
STAB1	ENSG00000010327	5.0397	21.8883	3.78185	18.1065	-14.3246	brown	R03
FUZ	ENSG00000010361	3.58366	14.8972	1.84574	13.0515	-11.2057	lightgreen	R18
IDS	ENSG00000010404	5.81494	20.9825	2.76138	18.2211	-15.4597	lightgreen	R18
ZNF200	ENSG00000010539	4.76738	17.7896	1.42605	16.3635	-14.9375	greenyellow	R11
CD4	ENSG00000010610	6.42721	33.6764	7.14398	26.5324	-19.3884	green	R05
LRRC23	ENSG00000010626	1.6013	15.8717	1.27845	14.5933	-13.3148	grey60	R17
BTK	ENSG00000010671	5.80004	37.7888	4.29604	33.4928	-29.1967	grey60	R17
HFE	ENSG00000010704	1.7215	18.5892	5.21783	13.3714	-8.15353	brown	R03
SCMH1	ENSG00000010803	3.73314	24.7718	8.62039	16.1514	-7.53104	blue	R02
FYN	ENSG00000010810	6.8637	27.1167	4.19745	22.9193	-18.7218	blue	R02
HIVEP2	ENSG00000010818	5.80617	32.932	2.77238	30.1596	-27.3872	lightyellow	R19
ELOA	ENSG00000011007	4.64895	9.14226	1.28896	7.8533	-6.56434	blue	R02
LYPLA2	ENSG00000011009	5.32242	17.3162	4.02574	13.2905	-9.26474	turquoise	R01
CLCN6	ENSG00000011021	3.07465	26.1959	6.78948	19.4064	-12.617	brown	R03
MRC2	ENSG00000011028	4.43889	35.0465	18.6077	16.4389	2.16878	black	R07
TSPAN9	ENSG00000011105	1.76688	26.3118	11.0964	15.2154	-4.11901	lightcyan	R16
BTBD7	ENSG00000011114	3.41967	10.8531	1.56789	9.28519	-7.71729	blue	R02
APBA3	ENSG00000011132	4.05368	11.5799	2.34692	9.233	-6.88608	brown	R03
MKS1	ENSG00000011143	2.19948	11.3109	2.10231	9.2086	-7.10629	blue	R02
ABHD5	ENSG00000011198	5.39969	39.9912	3.81011	36.1811	-32.371	darkred	R21
AKAP8L	ENSG00000011243	5.50115	23.1498	2.61008	20.5397	-17.9296	yellow	R04
MBTD1	ENSG00000011258	4.53173	19.1429	2.71366	16.4292	-13.7156	tan	R12
UTP18	ENSG00000011260	4.4207	11.9837	1.39185	10.5919	-9.20004	pink	R08
RNF216	ENSG00000011275	5.82467	18.373	3.17121	15.2018	-12.0306	blue	R02
TTC19	ENSG00000011295	3.74327	26.3441	8.80243	17.5417	-8.73925	turquoise	R01
PTBP1	ENSG00000011304	5.73582	25.5173	3.99609	21.5212	-17.5251	red	R06
LARS2	ENSG00000011376	2.72217	10.1385	0.462019	9.67652	-9.2145	grey60	R17
PIK3C2A	ENSG00000011405	4.67137	8.93165	0.505745	8.4259	-7.92016	pink	R08
PLAUR	ENSG00000011422	5.74801	25.334	5.21522	20.1188	-14.9036	purple	R10
WIZ	ENSG00000011451	3.1131	23.1246	2.17809	20.9465	-18.7684	lightcyan	R16
RABGAP1	ENSG00000011454	4.68348	31.9815	17.5572	14.4244	3.13278	turquoise	R01
QPCTL	ENSG00000011478	1.66731	17.8159	5.84195	11.974	-6.13202	turquoise	R01
PPP5C	ENSG00000011485	3.49424	28.1428	12.4083	15.7345	-3.32621	turquoise	R01
CEP68	ENSG00000011523	3.81144	25.0984	2.70584	22.3925	-19.6867	darkgreen	R22
MAP4K3	ENSG00000011566	3.08544	11.2816	1.11362	10.168	-9.05433	greenyellow	R11
TYROBP	ENSG00000011600	8.18493	20.9946	1.62614	19.3685	-17.7423	grey60	R17
LDAF1	ENSG00000011638	3.20576	9.88895	1.29466	8.59429	-7.29963	brown	R03
BRCA1	ENSG00000012048	2.58623	30.5655	4.51013	26.0554	-21.5453	blue	R02
ERCC1	ENSG00000012061	4.52892	33.5209	9.64451	23.8764	-14.2319	brown	R03
CD22	ENSG00000012124	4.59523	31.975	14.6378	17.3371	-2.69927	salmon	R13
MBTPS2	ENSG00000012174	1.4318	14.6989	1.2845	13.4144	-12.1299	tan	R12
PRICKLE3	ENSG00000012211	2.43736	12.0442	1.89345	10.1508	-8.25731	blue	R02
LTF	ENSG00000012223	4.33209	17.0689	4.12902	12.9399	-8.81086	pink	R08
EXTL3	ENSG00000012232	4.99865	42.2344	5.76396	36.4705	-30.7065	purple	R10
ELOVL5	ENSG00000012660	7.57484	23.9481	2.75573	21.1924	-18.4367	red	R06
ALOX5	ENSG00000012779	7.23048	21.9439	2.57537	19.3685	-16.7931	magenta	R09
CALCOCO1	ENSG00000012822	5.68962	19.7875	2.62785	17.1597	-14.5318	greenyellow	R11
UBR7	ENSG00000012963	3.14806	15.8248	1.17514	14.6497	-13.4745	green	R05
MAP4K5	ENSG00000012983	4.36685	22.9167	11.9135	11.0032	0.91025	black	R07
EHD3	ENSG00000013016	4.11737	21.4421	7.90049	13.5416	-5.64109	lightcyan	R16
PSMC4	ENSG00000013275	4.48327	24.9865	4.23124	20.7553	-16.524	magenta	R09
MAN2B2	ENSG00000013288	5.29241	20.7996	4.55709	16.2425	-11.6854	yellow	R04
SLC25A39	ENSG00000013306	11.1191	15.0724	1.46289	13.6095	-12.1466	darkgrey	R24
MVP	ENSG00000013364	7.14608	44.5003	10.4825	34.0177	-23.5352	magenta	R09
NUB1	ENSG00000013374	6.01155	28.0759	11.0645	17.0114	-5.94684	pink	R08
PGM3	ENSG00000013375	2.95579	22.8627	12.0809	10.7818	1.29913	turquoise	R01
CLK1	ENSG00000013441	6.95275	17.8176	3.51401	14.3036	-10.7896	blue	R02
POLR3B	ENSG00000013503	3.09911	23.782	13.3963	10.3857	3.01067	turquoise	R01
ANGEL1	ENSG00000013523	3.40469	17.1828	1.95071	15.2321	-13.2814	purple	R10
RNF14	ENSG00000013561	5.42427	19.7052	3.44146	16.2637	-12.8223	darkturquoise	R23
DNASE1L1	ENSG00000013563	4.57197	8.95819	1.14296	7.81523	-6.67227	brown	R03
DDX11	ENSG00000013573	2.45191	19.3969	2.47187	16.9251	-14.4532	red	R06
HEBP1	ENSG00000013583	2.49931	16.2054	2.06043	14.145	-12.0846	green	R05
CD6	ENSG00000013725	5.81243	30.4967	4.85621	25.6405	-20.7843	grey60	R17
TACC3	ENSG00000013810	5.93403	16.2492	3.5178	12.7314	-9.21365	blue	R02
UFL1	ENSG00000014123	4.62373	19.7282	3.57046	16.1577	-12.5872	yellow	R04
POLA2	ENSG00000014138	2.69831	14.6148	4.65666	9.95815	-5.30149	turquoise	R01
ZC3H3	ENSG00000014164	4.31558	15.3814	1.76008	13.6213	-11.8612	midnightblue	R15
CAPN1	ENSG00000014216	5.84455	12.9839	1.34989	11.634	-10.2841	brown	R03
ACP3	ENSG00000014257	5.02951	15.4838	1.96307	13.5208	-11.5577	green	R05
MDH1	ENSG00000014641	4.2455	15.9218	2.54214	13.3797	-10.8375	red	R06
SLC30A9	ENSG00000014824	4.18554	10.2115	1.9305	8.28096	-6.35046	blue	R02
MTMR11	ENSG00000014914	3.26305	47.2571	13.8917	33.3654	-19.4737	brown	R03
COX15	ENSG00000014919	4.5865	14.3881	1.19001	13.1981	-12.008	green	R05
CCDC88C	ENSG00000015133	5.91869	19.1608	1.6419	17.5189	-15.877	pink	R08
YAF2	ENSG00000015153	3.786	40.2698	25.8006	14.4692	11.3313	turquoise	R01
ZMYND11	ENSG00000015171	4.76507	24.6116	2.51765	22.094	-19.5763	purple	R10
WAS	ENSG00000015285	7.0135	19.313	3.01128	16.3017	-13.2904	greenyellow	R11
BID	ENSG00000015475	6.27046	20.9615	4.59935	16.3622	-11.7628	magenta	R09
MATR3	ENSG00000015479	3.03864	23.5513	10.6361	12.9153	-2.2792	turquoise	R01
XYLT2	ENSG00000015532	4.60406	12.5901	2.46634	10.1237	-7.65739	turquoise	R01
NUDCD3	ENSG00000015676	4.745	36.3143	8.73975	27.5746	-18.8348	blue	R02
GLT8D1	ENSG00000016864	4.15259	11.2031	1.77032	9.43278	-7.66245	blue	R02
ATP2C1	ENSG00000017260	4.35068	13.1201	3.89085	9.22924	-5.33839	turquoise	R01
SLC38A5	ENSG00000017483	4.35941	10.3617	1.88774	8.47395	-6.58621	turquoise	R01
RALBP1	ENSG00000017797	5.96925	37.5135	10.9018	26.6117	-15.7098	black	R07
RUFY3	ENSG00000018189	3.59739	47.9333	12.5308	35.4026	-22.8718	brown	R03
SLC11A1	ENSG00000018280	7.17851	31.9118	8.23609	23.6757	-15.4396	blue	R02
AGPS	ENSG00000018510	4.07123	42.5479	4.69217	37.8558	-33.1636	greenyellow	R11
STEEP1	ENSG00000018610	3.59396	14.1788	2.35729	11.8215	-9.46422	blue	R02
TTC27	ENSG00000018699	3.83081	36.0925	18.818	17.2745	1.54352	turquoise	R01
ZNF582	ENSG00000018869	1.56877	7.81628	1.26676	6.54952	-5.28276	blue	R02
MARCO	ENSG00000019169	2.83309	14.6149	1.94024	12.6746	-10.7344	red	R06
PRDM11	ENSG00000019485	1.9679	12.0897	2.1592	9.93046	-7.77126	turquoise	R01
CD74	ENSG00000019582	9.72217	33.0127	5.23303	27.7797	-22.5467	grey60	R17
HGF	ENSG00000019991	2.12059	32.5509	11.5822	20.9687	-9.38651	brown	R03
ZRANB1	ENSG00000019995	5.57145	44.1585	27.4246	16.7338	10.6908	black	R07
NCDN	ENSG00000020129	3.31899	15.5718	0.468044	15.1038	-14.6357	pink	R08
ZFP64	ENSG00000020256	2.17019	13.9196	4.81184	9.10774	-4.2959	turquoise	R01
MNAT1	ENSG00000020426	2.74094	13.3996	4.22734	9.17229	-4.94495	turquoise	R01
SAMD4A	ENSG00000020577	0.90077	35.8177	4.56092	31.2568	-26.6958	grey60	R17
RUNX3	ENSG00000020633	6.03635	41.4094	4.61523	36.7941	-32.1789	purple	R10
MRE11	ENSG00000020922	4.25305	10.987	1.93284	9.05415	-7.12131	blue	R02
PLEKHB1	ENSG00000021300	2.61536	17.414	1.04313	16.3709	-15.3278	lightyellow	R19
SERPINB1	ENSG00000021355	7.08243	21.2592	4.73007	16.5291	-11.7991	blue	R02
SPAST	ENSG00000021574	4.04736	26.1383	14.0574	12.0808	1.97662	turquoise	R01
OSBPL5	ENSG00000021762	4.36803	30.4816	8.76917	21.7124	-12.9432	green	R05
AQR	ENSG00000021776	4.98205	27.4677	6.27808	21.1896	-14.9116	blue	R02
FHL1	ENSG00000022267	3.21966	26.7502	7.39475	19.3555	-11.9607	lightcyan	R16
RTF2	ENSG00000022277	6.35438	39.0855	4.15914	34.9264	-30.7672	darkred	R21
SLC45A4	ENSG00000022567	6.49783	22.7156	1.32387	21.3917	-20.0678	cyan	R14
RNF10	ENSG00000022840	8.67118	18.8363	4.94582	13.8905	-8.94465	black	R07
ZNF839	ENSG00000022976	3.37595	13.5812	1.56095	12.0202	-10.4593	magenta	R09
ZDHHC6	ENSG00000023041	4.88578	19.4141	4.67743	14.7366	-10.0592	turquoise	R01
GRAMD1B	ENSG00000023171	2.57284	16.2883	2.54064	13.7476	-11.207	pink	R08
RNH1	ENSG00000023191	4.58076	28.3327	10.128	18.2047	-8.07673	brown	R03
NDUFS1	ENSG00000023228	4.22151	25.2502	10.8747	14.3755	-3.5008	turquoise	R01
RB1CC1	ENSG00000023287	5.72805	21.2966	8.25909	13.0375	-4.77841	turquoise	R01
ERP44	ENSG00000023318	5.25225	11.8598	2.48715	9.3727	-6.88555	turquoise	R01
ALAS1	ENSG00000023330	5.29082	16.3101	1.25717	15.0529	-13.7958	darkred	R21
BIRC3	ENSG00000023445	5.86668	20.7668	3.43191	17.3349	-13.903	green	R05
AKAP11	ENSG00000023516	4.92215	28.9686	3.30901	25.6595	-22.3505	tan	R12
SNAPC1	ENSG00000023608	1.51836	8.16998	1.46874	6.70124	-5.2325	turquoise	R01
DERA	ENSG00000023697	4.00701	9.90921	1.11775	8.79146	-7.67371	brown	R03
STRAP	ENSG00000023734	5.07872	18.1157	3.91581	14.1999	-10.2841	brown	R03
ABCC2	ENSG00000023839	1.45906	26.159	1.23509	24.9239	-23.6889	lightgreen	R18
DEF6	ENSG00000023892	7.40404	15.7198	2.10225	13.6175	-11.5153	blue	R02
PLEKHO1	ENSG00000023902	6.56263	24.5342	2.46297	22.0712	-19.6082	pink	R08
GCLM	ENSG00000023909	3.46673	21.5953	8.92311	12.6722	-3.74907	turquoise	R01
UBR2	ENSG00000024048	7.25546	46.9219	6.58279	40.3391	-33.7563	black	R07
CCDC28A	ENSG00000024862	5.05558	19.8845	4.00686	15.8777	-11.8708	brown	R03
RRAGD	ENSG00000025039	4.38633	12.0705	1.64559	10.4249	-8.77935	blue	R02
HSF2	ENSG00000025156	3.60417	13.2267	1.95797	11.2687	-9.31076	blue	R02
PHF20	ENSG00000025293	5.25385	30.1554	7.12354	23.0319	-15.9084	turquoise	R01
NR1H3	ENSG00000025434	1.71187	15.7545	3.21023	12.5443	-9.33406	blue	R02
TYMP	ENSG00000025708	7.91165	24.3039	7.93969	16.3642	-8.42449	pink	R08
NCAPH2	ENSG00000025770	4.12667	13.6718	2.0188	11.653	-9.63419	brown	R03
TOMM34	ENSG00000025772	3.42936	10.377	0.480579	9.89643	-9.41585	darkred	R21
SEC63	ENSG00000025796	3.66571	9.04605	0.798088	8.24796	-7.44987	green	R05
KPNA6	ENSG00000025800	5.2855	20.6615	4.8854	15.7761	-10.8907	black	R07
VIM	ENSG00000026025	9.04067	15.9661	1.89174	14.0743	-12.1826	purple	R10
FAS	ENSG00000026103	5.19872	30.0104	2.9855	27.0249	-24.0394	lightgreen	R18
RNASET2	ENSG00000026297	6.66687	16.6271	4.55663	12.0705	-7.51384	blue	R02
CD44	ENSG00000026508	7.45854	17.2453	2.26931	14.976	-12.7067	blue	R02
KCNG1	ENSG00000026559	1.56718	24.1419	4.2877	19.8542	-15.5665	blue	R02
AGPAT4	ENSG00000026652	2.9269	22.9824	3.83734	19.1451	-15.3077	green	R05
SLAMF7	ENSG00000026751	4.93049	40.5639	12.4993	28.0645	-15.5652	green	R05
BTN3A1	ENSG00000026950	7.35814	15.486	6.08881	9.39714	-3.30833	turquoise	R01
MIPEP	ENSG00000027001	2.5903	16.2706	8.17701	8.09356	0.0834565	turquoise	R01
PRKCH	ENSG00000027075	6.36245	57.9206	10.3732	47.5475	-37.1743	green	R05
IFNGR1	ENSG00000027697	7.491	25.994	2.73372	23.2603	-20.5266	magenta	R09
B4GALT7	ENSG00000027847	3.22572	9.44572	1.53052	7.9152	-6.38468	blue	R02
SH2D2A	ENSG00000027869	4.16817	44.7994	10.2829	34.5165	-24.2336	purple	R10
VRK2	ENSG00000028116	4.13701	36.6101	7.51719	29.0929	-21.5757	magenta	R09
TNFRSF1B	ENSG00000028137	8.93968	33.7555	5.31835	28.4371	-23.1188	yellow	R04
VEZT	ENSG00000028203	3.44518	16.0888	6.23154	9.85728	-3.62574	turquoise	R01
POU2F2	ENSG00000028277	4.44274	63.7996	20.6121	43.1875	-22.5754	brown	R03
BRD9	ENSG00000028310	4.01774	17.655	2.74629	14.9087	-12.1624	tan	R12
SNX1	ENSG00000028528	5.54186	24.7249	5.89237	18.8325	-12.9402	blue	R02
TBPL1	ENSG00000028839	4.00397	16.1819	3.78622	12.3957	-8.60944	black	R07
BCLAF1	ENSG00000029363	6.4634	22.7397	2.31195	20.4277	-18.1158	tan	R12
SLC39A9	ENSG00000029364	5.12858	20.8833	6.30154	14.5818	-8.28023	turquoise	R01
ANK1	ENSG00000029534	6.0509	21.8183	1.49667	20.3216	-18.8249	darkturquoise	R23
TFB1M	ENSG00000029639	2.75313	29.454	9.9875	19.4665	-9.47898	turquoise	R01
RABEP1	ENSG00000029725	5.03619	20.4394	8.02368	12.4157	-4.392	turquoise	R01
NUP160	ENSG00000030066	4.49922	25.2266	1.82161	23.405	-21.5834	greenyellow	R11
BAK1	ENSG00000030110	5.04221	20.1173	5.99474	14.1226	-8.12781	turquoise	R01
IKZF2	ENSG00000030419	4.24756	18.6437	2.72532	15.9184	-13.1931	yellow	R04
GRN	ENSG00000030582	8.30992	11.6931	2.87351	8.81962	-5.94611	brown	R03
FAM13B	ENSG00000031003	5.3444	55.8444	16.2265	39.6179	-23.3914	blue	R02
ARHGAP31	ENSG00000031081	3.50819	33.8416	12.9232	20.9184	-7.99513	brown	R03
CENPQ	ENSG00000031691	1.58428	10.7993	2.71488	8.08446	-5.36958	blue	R02
SARS1	ENSG00000031698	6.13111	27.6634	3.88106	23.7823	-19.9013	red	R06
RANBP3	ENSG00000031823	4.87169	22.6387	2.79696	19.8418	-17.0448	cyan	R14
ARID4A	ENSG00000032219	5.10733	43.3417	10.6669	32.6748	-22.0079	red	R06
EIPR1	ENSG00000032389	3.29639	13.5355	3.01153	10.524	-7.51249	blue	R02
PNPLA6	ENSG00000032444	5.40899	25.1743	2.21451	22.9598	-20.7452	midnightblue	R15
IFT88	ENSG00000032742	2.72711	20.9151	9.84562	11.0695	-1.22385	turquoise	R01
ALG1	ENSG00000033011	3.62883	18.3424	2.44218	15.9002	-13.458	pink	R08
ZCCHC8	ENSG00000033030	3.61248	12.2605	2.07844	10.1821	-8.10364	blue	R02
ABCF2	ENSG00000033050	4.60412	14.7059	0.731044	13.9748	-13.2438	pink	R08
CHPF2	ENSG00000033100	6.08671	14.2222	2.14705	12.0751	-9.92806	blue	R02
FUT8	ENSG00000033170	3.8379	18.7577	5.10317	13.6546	-8.55139	turquoise	R01
UBA6	ENSG00000033178	4.70151	19.6904	4.09874	15.5916	-11.4929	blue	R02
GAB2	ENSG00000033327	6.62311	22.387	2.04531	20.3417	-18.2964	pink	R08
ATP6V0A1	ENSG00000033627	4.69425	26.4463	6.23819	20.2081	-13.9699	blue	R02
PIAS1	ENSG00000033800	6.05029	17.3857	3.25811	14.1276	-10.8695	yellow	R04
SLC4A7	ENSG00000033867	4.78301	20.6987	3.39703	17.3017	-13.9046	red	R06
APBA2	ENSG00000034053	3.77499	22.6288	5.90329	16.7255	-10.8222	brown	R03
MAP2K3	ENSG00000034152	7.87947	20.1071	6.61011	13.497	-6.88685	black	R07
TMSB10	ENSG00000034510	9.15756	45.3203	3.50849	41.8118	-38.3033	royalblue	R20
ASTE1	ENSG00000034533	4.16083	10.9229	3.56379	7.35907	-3.79528	turquoise	R01
RNF19A	ENSG00000034677	5.99521	31.8911	5.47596	26.4151	-20.9391	blue	R02
PEX3	ENSG00000034693	2.724	8.97284	1.19606	7.77679	-6.58073	blue	R02
GABARAPL2	ENSG00000034713	7.25528	28.831	3.79512	25.0359	-21.2408	darkturquoise	R23
SH3YL1	ENSG00000035115	3.53197	14.7734	1.45055	13.3228	-11.8723	lightyellow	R19
FAM136A	ENSG00000035141	3.30475	6.9043	0.331774	6.57253	-6.24075	royalblue	R20
VCL	ENSG00000035403	6.57418	13.3212	2.59	10.7312	-8.14123	lightcyan	R16
DAPK2	ENSG00000035664	4.58445	14.5588	2.44764	12.1112	-9.66353	blue	R02
NSMAF	ENSG00000035681	5.09371	12.8032	1.13476	11.6685	-10.5337	midnightblue	R15
ADSS2	ENSG00000035687	5.71694	12.5133	2.48635	10.027	-7.54065	turquoise	R01
STAP1	ENSG00000035720	3.05625	24.3183	6.97596	17.3424	-10.3664	salmon	R13
TIMP2	ENSG00000035862	5.7534	14.1135	2.00669	12.1068	-10.1001	blue	R02
RFC1	ENSG00000035928	4.68493	39.442	3.79037	35.6517	-31.8613	greenyellow	R11
TBC1D23	ENSG00000036054	5.02652	7.2164	0.78323	6.43317	-5.64994	black	R07
CUL3	ENSG00000036257	5.11435	26.444	4.69769	21.7463	-17.0486	red	R06
ZZZ3	ENSG00000036549	4.0853	46.2224	26.8874	19.335	7.55239	turquoise	R01
TUBG2	ENSG00000037042	1.73366	10.7853	1.78505	9.00029	-7.21524	blue	R02
FLT4	ENSG00000037280	1.33354	16.1308	0.696897	15.4339	-14.737	darkgrey	R24
NSUN2	ENSG00000037474	5.12951	13.4337	3.10953	10.3241	-7.21461	blue	R02
FBXO42	ENSG00000037637	4.30272	20.7226	1.71518	19.0074	-17.2922	magenta	R09
MFAP3	ENSG00000037749	4.5766	16.1689	2.29118	13.8777	-11.5865	brown	R03
MRI1	ENSG00000037757	4.54691	23.8849	2.79741	21.0875	-18.2901	tan	R12
METTL1	ENSG00000037897	1.28421	12.0332	3.11794	8.91525	-5.79731	blue	R02
AGA	ENSG00000038002	3.84543	18.3427	4.74084	13.6018	-8.86098	blue	R02
PI4K2B	ENSG00000038210	2.56137	37.9476	17.8468	20.1008	-2.254	turquoise	R01
BOD1L1	ENSG00000038219	6.80585	45.321	7.47953	37.8415	-30.362	red	R06
MAT2B	ENSG00000038274	6.05667	19.0991	0.561315	18.5378	-17.9765	salmon	R13
EDC4	ENSG00000038358	4.76972	10.514	0.595443	9.91853	-9.32308	grey60	R17
TRIO	ENSG00000038382	4.30423	23.9586	2.45082	21.5078	-19.057	grey60	R17
VCAN	ENSG00000038427	8.0114	32.3399	14.0182	18.3217	-4.30349	brown	R03
CLEC16A	ENSG00000038532	4.7414	24.4954	3.74395	20.7514	-17.0074	black	R07
CDH1	ENSG00000039068	2.26046	12.4408	1.61672	10.8241	-9.20738	pink	R08
MTREX	ENSG00000039123	4.61265	37.7477	7.2727	30.475	-23.2023	red	R06
ZFYVE16	ENSG00000039319	5.07415	24.5034	5.76372	18.7397	-12.976	blue	R02
RIPOR1	ENSG00000039523	4.03563	24.0915	2.3979	21.6936	-19.2957	purple	R10
PNKP	ENSG00000039650	5.1981	23.2115	4.82589	18.3856	-13.5597	blue	R02
PHLPP2	ENSG00000040199	3.48912	19.0959	3.29382	15.8021	-12.5083	brown	R03
SPDL1	ENSG00000040275	1.57007	10.4804	2.39926	8.08116	-5.6819	blue	R02
STAU2	ENSG00000040341	3.82757	15.2077	2.69454	12.5132	-9.81864	turquoise	R01
SLC66A1	ENSG00000040487	3.22752	12.6526	2.67859	9.97399	-7.29539	blue	R02
CTNS	ENSG00000040531	3.47025	12.7515	1.45363	11.2979	-9.84424	black	R07
PHF23	ENSG00000040633	5.58788	25.177	3.10484	22.0722	-18.9674	greenyellow	R11
INPP4A	ENSG00000040933	6.27696	16.9783	2.14102	14.8372	-12.6962	purple	R10
RAB27B	ENSG00000041353	4.55425	54.0452	8.99819	45.047	-36.0488	lightcyan	R16
PSMA4	ENSG00000041357	3.65679	31.5244	5.48138	26.0431	-20.5617	red	R06
LSG1	ENSG00000041802	4.68384	11.2759	1.58118	9.69474	-8.11356	black	R07
PARP3	ENSG00000041880	2.6139	16.3805	4.07554	12.3049	-8.22941	turquoise	R01
THAP3	ENSG00000041988	3.30949	7.41714	0.38157	7.03557	-6.654	cyan	R14
TDP1	ENSG00000042088	4.02412	29.4386	9.78373	19.6549	-9.87115	blue	R02
AIFM2	ENSG00000042286	1.5538	9.99831	0.968465	9.02984	-8.06138	pink	R08
MED17	ENSG00000042429	2.53879	26.3574	9.20713	17.1503	-7.94318	blue	R02
RETSAT	ENSG00000042445	3.91599	13.1898	2.3248	10.865	-8.54016	blue	R02
CAPG	ENSG00000042493	6.02705	21.8798	6.24981	15.63	-9.38015	brown	R03
AP2S1	ENSG00000042753	5.38498	16.742	1.09509	15.6469	-14.5519	pink	R08
TG	ENSG00000042832	1.72726	13.1889	3.08496	10.104	-7.01902	turquoise	R01
ADAM28	ENSG00000042980	3.92031	29.0103	6.62149	22.3888	-15.7673	salmon	R13
DCUN1D1	ENSG00000043093	5.11496	42.9453	3.37009	39.5752	-36.2051	darkturquoise	R23
JADE2	ENSG00000043143	5.66829	64.288	13.5992	50.6888	-37.0896	yellow	R04
LCP2	ENSG00000043462	7.23243	21.4827	1.79876	19.6839	-17.8851	midnightblue	R15
TRIT1	ENSG00000043514	2.83525	11.8245	1.31282	10.5116	-9.19883	brown	R03
CUL7	ENSG00000044090	3.27788	15.9611	1.22	14.7411	-13.5211	midnightblue	R15
CTNNA1	ENSG00000044115	5.25095	9.60545	0.628853	8.9766	-8.34774	purple	R10
PHKA2	ENSG00000044446	4.69841	12.9947	0.447089	12.5476	-12.1005	royalblue	R20
CNTLN	ENSG00000044459	2.12436	20.1686	6.1034	14.0652	-7.96185	turquoise	R01
HSPA5	ENSG00000044574	6.10996	26.9911	4.7401	22.251	-17.5109	brown	R03
GEMIN8	ENSG00000046647	3.20205	12.2163	1.42618	10.7901	-9.36388	pink	R08
OFD1	ENSG00000046651	5.20719	20.5594	7.01881	13.5406	-6.52176	turquoise	R01
WDR37	ENSG00000047056	5.23216	14.1438	1.39663	12.7472	-11.3506	red	R06
YTHDC2	ENSG00000047188	4.1334	18.3871	5.46528	12.9218	-7.45652	turquoise	R01
CTPS2	ENSG00000047230	2.33335	9.25138	2.30085	6.95053	-4.64968	turquoise	R01
ATP6V1H	ENSG00000047249	4.35435	22.4448	5.604	16.8408	-11.2368	blue	R02
POLR2B	ENSG00000047315	5.97818	39.6438	18.9632	20.6806	-1.71738	turquoise	R01
ATOSA	ENSG00000047346	4.90013	29.8412	5.65933	24.1819	-18.5225	blue	R02
ARAP2	ENSG00000047365	5.68739	30.7457	2.98588	27.7598	-24.774	green	R05
TPR	ENSG00000047410	6.2749	51.013	7.70173	43.3113	-35.6095	red	R06
KATNIP	ENSG00000047578	4.1789	22.017	5.06149	16.9555	-11.8941	turquoise	R01
DTNBP1	ENSG00000047579	3.54734	9.92176	0.583847	9.33791	-8.75407	midnightblue	R15
XK	ENSG00000047597	4.97151	17.2579	2.97478	14.2831	-11.3084	darkturquoise	R23
C12orf4	ENSG00000047621	3.10051	15.05	7.02366	8.0263	-1.00263	turquoise	R01
SCML1	ENSG00000047634	2.06635	22.1773	8.06948	14.1078	-6.03833	turquoise	R01
WWC3	ENSG00000047644	6.07905	50.253	20.3496	29.9034	-9.55385	black	R07
ARHGAP6	ENSG00000047648	1.57634	20.4098	7.87879	12.531	-4.65225	lightcyan	R16
MAP4	ENSG00000047849	3.76592	14.1052	4.93838	9.16677	-4.2284	turquoise	R01
GOPC	ENSG00000047932	4.59045	20.0242	5.5888	14.4354	-8.84656	turquoise	R01
USP28	ENSG00000048028	4.77133	43.6235	16.8141	26.8094	-9.99531	green	R05
HDAC9	ENSG00000048052	3.49977	28.6379	8.80432	19.8335	-11.0292	brown	R03
TSPAN17	ENSG00000048140	4.08945	15.8074	4.1357	11.6717	-7.53599	blue	R02
NOP16	ENSG00000048162	2.41002	12.3414	2.32997	10.0115	-7.68149	blue	R02
RRM2B	ENSG00000048392	5.32029	13.0716	0.94592	12.1257	-11.1798	salmon	R13
ZNF800	ENSG00000048405	5.3084	25.2407	3.67038	21.5703	-17.9	red	R06
SNX29	ENSG00000048471	4.80485	23.8729	7.79829	16.0746	-8.27635	turquoise	R01
MRPS10	ENSG00000048544	4.48852	17.0712	6.12217	10.9491	-4.82688	turquoise	R01
RSF1	ENSG00000048649	4.46328	25.3878	10.5314	14.8564	-4.32494	turquoise	R01
VPS13D	ENSG00000048707	6.15667	44.1556	21.0283	23.1273	-2.09901	turquoise	R01
CELF2	ENSG00000048740	7.4492	15.0015	0.962394	14.0391	-13.0768	midnightblue	R15
FAM120A	ENSG00000048828	6.69645	45.4825	9.2161	36.2664	-27.0503	yellow	R04
R3HDM1	ENSG00000048991	3.41533	54.0486	16.5252	37.5233	-20.9981	blue	R02
COL9A2	ENSG00000049089	3.16086	17.8187	1.56521	16.2535	-14.6883	grey60	R17
ERCC8	ENSG00000049167	2.17233	14.1278	2.80943	11.3184	-8.50897	brown	R03
H6PD	ENSG00000049239	5.1336	13.9787	2.7253	11.2534	-8.52814	turquoise	R01
VAMP3	ENSG00000049245	6.1649	18.8839	5.48424	13.3996	-7.91541	turquoise	R01
PER3	ENSG00000049246	1.57919	9.70016	0.521048	9.17911	-8.65806	yellow	R04
TNFRSF9	ENSG00000049249	2.41353	14.4619	1.363	13.0989	-11.7359	purple	R10
LTBP1	ENSG00000049323	3.75178	37.2987	11.48	25.8188	-14.3388	lightcyan	R16
RCN1	ENSG00000049449	2.4963	15.4874	1.48131	14.0061	-12.5248	pink	R08
RFC2	ENSG00000049541	4.14671	13.995	4.31713	9.67788	-5.36076	turquoise	R01
ARID1B	ENSG00000049618	5.78243	23.6122	2.63011	20.9821	-18.352	midnightblue	R15
CLPTM1L	ENSG00000049656	4.17402	14.1627	1.67761	12.4851	-10.8074	royalblue	R20
NEDD4L	ENSG00000049759	2.05519	21.561	4.82495	16.736	-11.9111	black	R07
PPP1R3F	ENSG00000049769	2.99187	16.9639	1.83583	15.1281	-13.2923	grey60	R17
HEXB	ENSG00000049860	5.37087	21.865	5.36918	16.4959	-11.1267	turquoise	R01
PTCD2	ENSG00000049883	2.30118	12.3384	1.65495	10.6834	-9.02849	red	R06
JKAMP	ENSG00000050130	4.75396	20.9059	3.09498	17.811	-14.716	tan	R12
NFE2L3	ENSG00000050344	2.54335	11.8563	0.706682	11.1496	-10.4429	greenyellow	R11
MCUR1	ENSG00000050393	3.07127	16.5325	1.80334	14.7292	-12.9258	greenyellow	R11
LIMA1	ENSG00000050405	2.54456	10.268	0.492008	9.77603	-9.28402	lightyellow	R19
LETMD1	ENSG00000050426	4.83589	12.6767	2.07779	10.5989	-8.52111	blue	R02
SLC4A8	ENSG00000050438	1.57913	40.8862	6.4136	34.4726	-28.059	yellow	R04
MAPK9	ENSG00000050748	3.50506	10.4272	2.75918	7.66799	-4.90881	turquoise	R01
FHIP1B	ENSG00000051009	5.1904	18.0484	0.985091	17.0633	-16.0782	darkred	R21
HERPUD1	ENSG00000051108	6.03572	33.8444	4.27263	29.5718	-25.2992	magenta	R09
HOMER3	ENSG00000051128	2.64651	18.4306	0.784406	17.6462	-16.8618	pink	R08
PIK3CB	ENSG00000051382	4.49033	32.3453	1.47402	30.8713	-29.3973	pink	R08
CYBA	ENSG00000051523	8.71155	19.5431	2.21735	17.3258	-15.1084	green	R05
THOC3	ENSG00000051596	2.9198	15.355	4.27437	11.0806	-6.80624	turquoise	R01
HEBP2	ENSG00000051620	5.28768	17.3606	3.52921	13.8314	-10.3021	red	R06
MPHOSPH9	ENSG00000051825	3.95034	18.5231	2.73691	15.7862	-13.0493	brown	R03
PLEKHA5	ENSG00000052126	1.06264	17.1718	3.75446	13.4173	-9.66285	green	R05
SIKE1	ENSG00000052723	4.2118	50.612	26.7608	23.8512	2.90964	turquoise	R01
RRP12	ENSG00000052749	4.98899	21.3291	2.19286	19.1362	-16.9434	lightgreen	R18
FNIP2	ENSG00000052795	3.2426	22.937	4.22676	18.7102	-14.4834	brown	R03
MSMO1	ENSG00000052802	3.85844	22.4805	8.6431	13.8374	-5.19433	turquoise	R01
TTC17	ENSG00000052841	5.45407	28.1827	3.06179	25.1209	-22.0591	brown	R03
FOXN3	ENSG00000053254	5.95702	21.5047	1.61286	19.8919	-18.279	midnightblue	R15
AKR7A2	ENSG00000053371	4.59972	10.2587	2.08626	8.17243	-6.08617	blue	R02
MRTO4	ENSG00000053372	3.36928	12.9083	0.856011	12.0523	-11.1963	salmon	R13
USE1	ENSG00000053501	2.85361	7.39708	1.38472	6.01236	-4.62765	turquoise	R01
MCF2L2	ENSG00000053524	0.983888	13.9322	0.629596	13.3026	-12.673	darkgreen	R22
AP5M1	ENSG00000053770	4.37328	43.8225	14.4305	29.392	-14.9615	turquoise	R01
ANAPC4	ENSG00000053900	4.33962	19.2237	1.84533	17.3784	-15.533	yellow	R04
KCNQ1	ENSG00000053918	4.6269	35.1378	5.26863	29.8692	-24.6005	tan	R12
TRAPPC3	ENSG00000054116	4.76218	18.566	4.42079	14.1452	-9.72441	turquoise	R01
THRAP3	ENSG00000054118	7.22508	49.3345	9.26583	40.0686	-30.8028	greenyellow	R11
PHPT1	ENSG00000054148	3.57401	12.5867	1.22894	11.3577	-10.1288	cyan	R14
LY75	ENSG00000054219	3.42874	20.3965	3.87498	16.5216	-12.6466	blue	R02
ARID4B	ENSG00000054267	5.44031	28.2391	5.59429	22.6448	-17.0505	red	R06
OPN3	ENSG00000054277	1.91454	16.5845	1.39582	15.1887	-13.7929	salmon	R13
SDCCAG8	ENSG00000054282	3.49468	37.9352	21.5395	16.3957	5.14376	turquoise	R01
HHAT	ENSG00000054392	1.04879	13.8021	0.723231	13.0789	-12.3557	salmon	R13
KIF1B	ENSG00000054523	4.48435	15.6922	1.75168	13.9405	-12.1889	green	R05
TBC1D22A	ENSG00000054611	5.60529	24.7224	4.87015	19.8522	-14.9821	blue	R02
SYNE2	ENSG00000054654	7.6285	27.1083	8.00955	19.0988	-11.0892	brown	R03
ATP9A	ENSG00000054793	2.27476	21.4367	4.41243	17.0243	-12.6119	blue	R02
FAM168A	ENSG00000054965	4.46529	25.1072	5.23559	19.8716	-14.636	blue	R02
RELT	ENSG00000054967	6.64097	11.2302	0.815554	10.4146	-9.59907	purple	R10
GALC	ENSG00000054983	4.66342	9.46859	0.943532	8.52506	-7.58153	brown	R03
NOP58	ENSG00000055044	4.69301	36.3733	19.7127	16.6607	3.05202	turquoise	R01
SZRD1	ENSG00000055070	5.76494	14.2373	4.25212	9.9852	-5.73307	turquoise	R01
KCNH2	ENSG00000055118	1.81549	14.3955	2.4522	11.9433	-9.4911	red	R06
CUL1	ENSG00000055130	5.38319	32.8827	17.1191	15.7636	1.35547	turquoise	R01
FAM114A2	ENSG00000055147	3.34196	12.7338	2.30697	10.4268	-8.11986	turquoise	R01
CYFIP2	ENSG00000055163	6.88449	35.4322	5.49838	29.9338	-24.4355	yellow	R04
TAB2	ENSG00000055208	5.79388	37.1473	2.43565	34.7117	-32.276	darkgreen	R22
GINM1	ENSG00000055211	4.37795	13.5391	3.52785	10.0113	-6.48344	turquoise	R01
EIF2AK2	ENSG00000055332	5.22878	45.1738	23.5794	21.5943	1.98507	pink	R08
USP36	ENSG00000055483	3.7665	19.0188	2.62313	16.3956	-13.7725	brown	R03
KMT2C	ENSG00000055609	6.91743	52.1756	18.8974	33.2782	-14.3808	turquoise	R01
PUM2	ENSG00000055917	6.66403	41.0493	7.98157	33.0677	-25.0862	yellow	R04
MRPL43	ENSG00000055950	4.01135	9.45829	0.66819	8.7901	-8.12191	cyan	R14
HPF1	ENSG00000056050	2.51547	6.80711	0.407044	6.40007	-5.99303	green	R05
ZFR	ENSG00000056097	5.69668	11.6356	0.861782	10.7738	-9.91203	tan	R12
ZNF280C	ENSG00000056277	2.13905	13.9474	2.79158	11.1558	-8.36425	blue	R02
TRAF1	ENSG00000056558	6.22597	25.5816	2.66237	22.9192	-20.2569	darkgreen	R22
RC3H2	ENSG00000056586	5.29341	22.5459	7.02587	15.52	-8.49414	turquoise	R01
TRAF3IP2	ENSG00000056972	2.4798	12.1902	1.55219	10.6381	-9.08587	yellow	R04
SOAT1	ENSG00000057252	5.25928	20.0498	1.85833	18.1914	-16.3331	pink	R08
GDI2	ENSG00000057608	7.13064	30.2211	4.42482	25.7963	-21.3714	salmon	R13
PRDM1	ENSG00000057657	5.00065	20.7144	1.42225	19.2922	-17.8699	greenyellow	R11
ATG5	ENSG00000057663	3.54034	15.8465	5.67816	10.1684	-4.4902	turquoise	R01
TMCC3	ENSG00000057704	5.74741	36.407	6.99433	29.4126	-22.4183	purple	R10
PITHD1	ENSG00000057757	7.18219	23.2985	3.62093	19.6776	-16.0567	darkturquoise	R23
MTA3	ENSG00000057935	2.09625	19.5472	1.4928	18.0544	-16.5616	lightyellow	R19
USP13	ENSG00000058056	2.22819	19.4221	3.19983	16.2223	-13.0224	blue	R02
ATP11B	ENSG00000058063	6.45996	33.9111	7.53905	26.3721	-18.833	blue	R02
CDK14	ENSG00000058091	4.26918	15.8116	1.51989	14.2917	-12.7719	green	R05
SEC61A1	ENSG00000058262	6.31268	30.1217	2.66095	27.4608	-24.7998	royalblue	R20
PPP1R12A	ENSG00000058272	6.25359	28.0407	4.74039	23.3003	-18.5599	tan	R12
CROCC	ENSG00000058453	3.52453	21.6959	3.2729	18.423	-15.1501	yellow	R04
POLR3E	ENSG00000058600	3.69025	13.7556	2.75664	10.999	-8.24232	blue	R02
ATP2B4	ENSG00000058668	6.1137	26.0044	3.49518	22.5092	-19.014	grey60	R17
RIOK2	ENSG00000058729	3.19894	30.1892	5.91068	24.2785	-18.3678	red	R06
YIPF1	ENSG00000058799	5.4461	21.786	5.1474	16.6386	-11.4912	magenta	R09
NDC1	ENSG00000058804	3.78706	29.2113	3.50242	25.7089	-22.2065	yellow	R04
DGKG	ENSG00000058866	3.28842	15.2058	1.82429	13.3816	-11.5573	magenta	R09
FLYWCH1	ENSG00000059122	3.62275	12.8121	3.15378	9.6583	-6.50453	turquoise	R01
UNKL	ENSG00000059145	4.93469	13.8282	1.68152	12.1467	-10.4651	blue	R02
TBXAS1	ENSG00000059377	6.88267	17.1099	2.3276	14.7823	-12.4547	lightgreen	R18
PARP12	ENSG00000059378	5.3979	32.054	18.4537	13.6003	4.8534	pink	R08
ALDH18A1	ENSG00000059573	3.97129	41.7421	5.1864	36.5557	-31.3693	grey60	R17
TARBP1	ENSG00000059588	3.88429	11.3738	0.496413	10.8774	-10.3809	darkturquoise	R23
GATB	ENSG00000059691	1.80154	25.1663	4.99466	20.1716	-15.177	blue	R02
MXD1	ENSG00000059728	8.90045	31.0943	4.95094	26.1433	-21.1924	purple	R10
CDK17	ENSG00000059758	5.71289	22.7169	2.99344	19.7235	-16.73	yellow	R04
DNAJC25	ENSG00000059769	1.80917	9.71436	1.03235	8.68201	-7.64966	red	R06
SLC2A3	ENSG00000059804	7.69688	26.553	1.60956	24.9434	-23.3339	lightgreen	R18
CTDP1	ENSG00000060069	4.68467	20.8919	2.67019	18.2217	-15.5515	cyan	R14
YBX3	ENSG00000060138	8.27016	13.5392	1.18249	12.3567	-11.1742	darkturquoise	R23
WNK1	ENSG00000060237	7.61057	48.7398	23.9511	24.7888	-0.837708	black	R07
CCAR1	ENSG00000060339	5.1013	28.9111	10.6123	18.2988	-7.68652	blue	R02
OGFR	ENSG00000060491	6.51547	14.0658	4.21394	9.85184	-5.6379	pink	R08
GNA15	ENSG00000060558	4.38167	22.7112	6.62623	16.085	-9.45874	brown	R03
PIGV	ENSG00000060642	4.01401	13.4788	1.56984	11.909	-10.3392	yellow	R04
SNRNP40	ENSG00000060688	4.69895	11.6312	2.10614	9.52506	-7.41892	turquoise	R01
QSER1	ENSG00000060749	3.83151	15.3802	1.68857	13.6916	-12.003	pink	R08
MPC1	ENSG00000060762	4.11741	21.306	4.33633	16.9697	-12.6333	blue	R02
ACAA1	ENSG00000060971	5.04677	44.1225	7.98293	36.1396	-28.1567	yellow	R04
BCAT1	ENSG00000060982	1.69591	15.0047	2.14521	12.8595	-10.7143	red	R06
HDAC7	ENSG00000061273	5.59573	29.5325	5.14258	24.3899	-19.2473	magenta	R09
NCKAP1	ENSG00000061676	1.42132	31.7093	6.7852	24.9241	-18.1389	blue	R02
MRPS35	ENSG00000061794	4.19676	11.8066	2.79792	9.00866	-6.21073	turquoise	R01
GUCY1B1	ENSG00000061918	3.40961	39.6974	11.4135	28.2839	-16.8704	lightcyan	R16
SFSWAP	ENSG00000061936	4.97878	11.1964	0.859285	10.3371	-9.47786	tan	R12
TNK2	ENSG00000061938	5.15396	40.3914	6.62882	33.7626	-27.1338	yellow	R04
MON2	ENSG00000061987	5.40693	19.8395	1.55811	18.2814	-16.7233	lightcyan	R16
GPBP1	ENSG00000062194	5.80277	24.3416	4.4227	19.9189	-15.4962	red	R06
DGAT2	ENSG00000062282	6.18603	23.9937	5.85981	18.1339	-12.2741	pink	R08
CS	ENSG00000062485	4.8504	12.7141	1.02542	11.6887	-10.6633	green	R05
LTK	ENSG00000062524	2.59526	11.65	0.506444	11.1436	-10.6371	lightyellow	R19
ELMO2	ENSG00000062598	5.07115	13.0931	1.53699	11.5561	-10.0191	greenyellow	R11
WAPL	ENSG00000062650	5.87561	27.4386	10.8363	16.6023	-5.76607	turquoise	R01
VMP1	ENSG00000062716	8.05545	29.5578	4.48304	25.0747	-20.5917	magenta	R09
APPBP2	ENSG00000062725	4.56789	19.3125	5.70941	13.6031	-7.89373	turquoise	R01
POLD1	ENSG00000062822	3.46236	6.93249	1.29322	5.63927	-4.34605	blue	R02
EIF4B	ENSG00000063046	7.93621	32.3991	4.63277	27.7663	-23.1336	cyan	R14
SLC6A16	ENSG00000063127	2.38982	13.3072	1.90761	11.3996	-9.49203	red	R06
BICRA	ENSG00000063169	2.21078	14.4295	1.52388	12.9056	-11.3817	pink	R08
SPHK2	ENSG00000063176	2.58975	19.9599	5.0077	14.9522	-9.9445	blue	R02
RPL18	ENSG00000063177	8.44209	34.4018	11.6553	22.7465	-11.0912	cyan	R14
CA11	ENSG00000063180	1.63218	17.7724	2.53057	15.2419	-12.7113	tan	R12
ISOC2	ENSG00000063241	2.27151	12.8979	1.7242	11.1737	-9.44953	black	R07
U2AF2	ENSG00000063244	6.41895	22.3955	3.83129	18.5642	-14.7329	greenyellow	R11
EPN1	ENSG00000063245	4.03638	27.9015	2.70861	25.1929	-22.4843	purple	R10
MED29	ENSG00000063322	4.62849	13.1704	3.22541	9.94496	-6.71955	turquoise	R01
ZNF275	ENSG00000063587	3.39425	20.6937	1.20128	19.4924	-18.2911	midnightblue	R15
MTMR1	ENSG00000063601	5.0656	19.9895	1.3254	18.6641	-17.3387	pink	R08
ADCK1	ENSG00000063761	1.94892	18.8453	2.63744	16.2078	-13.5704	green	R05
HAGH	ENSG00000063854	6.79324	18.8815	2.89893	15.9826	-13.0836	green	R05
RNF4	ENSG00000063978	5.68651	25.3179	1.72963	23.5882	-21.8586	darkred	R21
CASP8	ENSG00000064012	6.72459	14.1782	2.26209	11.9161	-9.65397	red	R06
INTS13	ENSG00000064102	3.75453	18.766	7.48168	11.2843	-3.80264	turquoise	R01
TM7SF3	ENSG00000064115	4.31306	19.3332	1.54474	17.7884	-16.2437	tan	R12
TSPAN32	ENSG00000064201	5.71409	32.0462	9.88358	22.1626	-12.279	turquoise	R01
ST3GAL6	ENSG00000064225	3.93304	34.7233	9.64759	25.0757	-15.4281	brown	R03
TAF2	ENSG00000064313	4.7341	19.6612	4.59031	15.0709	-10.4806	blue	R02
HIPK2	ENSG00000064393	4.66731	35.6873	3.31511	32.3722	-29.0571	darkred	R21
TNPO3	ENSG00000064419	6.0301	26.6036	2.12517	24.4784	-22.3533	lightgreen	R18
RFXANK	ENSG00000064490	4.88671	15.5705	2.52193	13.0486	-10.5266	blue	R02
TMEM161A	ENSG00000064545	2.80058	10.2602	1.31788	8.94233	-7.62445	yellow	R04
LPAR2	ENSG00000064547	6.02038	23.5993	3.31667	20.2826	-16.9659	blue	R02
CTSA	ENSG00000064601	6.19909	20.1128	3.58341	16.5294	-12.946	lightcyan	R16
SUGP2	ENSG00000064607	5.29412	37.9517	4.6037	33.348	-28.7443	tan	R12
SLC12A2	ENSG00000064651	2.75649	11.0305	1.47312	9.55737	-8.08425	blue	R02
SNX24	ENSG00000064652	1.73719	23.7714	2.83726	20.9341	-18.0969	greenyellow	R11
CNN2	ENSG00000064666	9.07663	20.5219	3.49785	17.024	-13.5262	greenyellow	R11
ABCA7	ENSG00000064687	6.43626	23.4029	8.37344	15.0295	-6.65603	black	R07
DDX20	ENSG00000064703	3.73166	14.6697	2.02317	12.6465	-10.6233	yellow	R04
BTBD1	ENSG00000064726	5.08155	40.207	23.828	16.379	7.44895	turquoise	R01
FAR2	ENSG00000064763	4.6261	20.5142	5.89334	14.6208	-8.7275	lightgreen	R18
CHI3L2	ENSG00000064886	2.95099	10.1954	0.666909	9.52847	-8.86156	grey60	R17
SBNO2	ENSG00000064932	6.43465	25.8256	7.26416	18.5614	-11.2972	magenta	R09
PMS1	ENSG00000064933	4.15995	17.6049	2.26598	15.3389	-13.0729	green	R05
HMG20B	ENSG00000064961	4.68496	11.9271	3.005	8.92212	-5.91712	black	R07
TAF11	ENSG00000064995	4.18682	12.4571	0.778362	11.6788	-10.9004	cyan	R14
ANKS1A	ENSG00000064999	3.9048	17.8585	2.48575	15.3727	-12.887	blue	R02
AP3D1	ENSG00000065000	5.18362	25.9307	4.07495	21.8557	-17.7808	yellow	R04
ZNF76	ENSG00000065029	3.78238	22.4601	3.19757	19.2625	-16.0649	tan	R12
NTHL1	ENSG00000065057	2.44951	6.39691	0.611502	5.7854	-5.1739	green	R05
BLTP3A	ENSG00000065060	3.23773	8.60173	0.700852	7.90088	-7.20003	red	R06
GNAI3	ENSG00000065135	5.62579	27.3123	2.65593	24.6564	-22.0005	magenta	R09
IPO5	ENSG00000065150	4.24618	22.5787	1.09023	21.4884	-20.3982	lightcyan	R16
OAT	ENSG00000065154	4.84619	12.3688	1.32657	11.0422	-9.71563	brown	R03
WDR3	ENSG00000065183	3.25502	19.5229	3.9403	15.5826	-11.6423	red	R06
PKN2	ENSG00000065243	6.37692	54.0959	23.8195	30.2765	-6.45699	turquoise	R01
WDR18	ENSG00000065268	3.4265	12.8876	1.71971	11.1679	-9.44818	yellow	R04
TRAM2	ENSG00000065308	3.4589	16.5937	2.09022	14.5035	-12.4133	royalblue	R20
DGKA	ENSG00000065357	5.44891	29.2322	5.0744	24.1578	-19.0834	lightyellow	R19
ANKRD44	ENSG00000065413	7.40351	14.3941	3.58094	10.8131	-7.23219	turquoise	R01
KARS1	ENSG00000065427	6.03848	29.5697	6.42823	23.1415	-16.7132	turquoise	R01
ADAT1	ENSG00000065457	4.80457	18.1197	1.99844	16.1213	-14.1228	pink	R08
PDIA5	ENSG00000065485	1.75772	13.7453	0.802091	12.9432	-12.1411	lightyellow	R19
TBC1D22B	ENSG00000065491	5.32731	16.3988	1.19499	15.2038	-14.0089	darkgrey	R24
NDUFB4	ENSG00000065518	4.67804	9.22221	0.793511	8.4287	-7.63519	yellow	R04
SPEN	ENSG00000065526	5.82376	44.5842	4.80211	39.7821	-34.98	midnightblue	R15
MYLK	ENSG00000065534	2.59574	24.301	7.5348	16.7662	-9.23139	lightcyan	R16
ZC3H15	ENSG00000065548	4.71594	49.1831	13.6976	35.4856	-21.788	red	R06
MAP2K4	ENSG00000065559	5.64641	25.0567	3.37227	21.6844	-18.3122	blue	R02
PACC1	ENSG00000065600	3.67011	17.0632	1.24286	15.8203	-14.5775	greenyellow	R11
SLK	ENSG00000065613	5.50144	31.6263	7.38438	24.242	-16.8576	red	R06
CYB5R4	ENSG00000065615	5.67794	17.7983	1.94451	15.8538	-13.9093	red	R06
SEC61A2	ENSG00000065665	3.17794	16.0514	1.14905	14.9023	-13.7533	midnightblue	R15
PRKCQ	ENSG00000065675	5.91219	55.393	14.7057	40.6873	-25.9817	brown	R03
TLE2	ENSG00000065717	1.92072	11.7738	0.940141	10.8337	-9.89354	lightyellow	R19
ASB1	ENSG00000065802	4.22815	11.6691	1.89368	9.77539	-7.88171	brown	R03
FAM107B	ENSG00000065809	6.28183	15.5549	2.77364	12.7813	-10.0076	brown	R03
TBC1D1	ENSG00000065882	6.17035	19.8598	5.11043	14.7494	-9.63898	blue	R02
CDK13	ENSG00000065883	5.36615	51.3242	13.886	37.4381	-23.5521	yellow	R04
MTHFD2	ENSG00000065911	3.89045	23.5851	8.10124	15.4839	-7.38261	turquoise	R01
SLC9A7	ENSG00000065923	3.43176	26.8311	9.71625	17.1149	-7.39864	salmon	R13
FOXJ2	ENSG00000065970	4.28939	17.0978	4.02254	13.0752	-9.05267	black	R07
YBX1	ENSG00000065978	9.30904	11.8864	1.74245	10.1439	-8.40147	brown	R03
PDE4A	ENSG00000065989	1.71026	26.5988	1.30006	25.2987	-23.9986	darkred	R21
PPP2R5A	ENSG00000066027	6.53433	23.8834	3.97359	19.9098	-15.9362	green	R05
ELAVL1	ENSG00000066044	4.05151	24.6893	5.91197	18.7773	-12.8653	yellow	R04
DIP2B	ENSG00000066084	6.25845	27.063	5.31537	21.7476	-16.4323	yellow	R04
SMARCD1	ENSG00000066117	4.57114	34.9749	8.40094	26.574	-18.173	yellow	R04
KDM4A	ENSG00000066135	4.91112	22.7402	5.70806	17.0321	-11.3241	blue	R02
NFYC	ENSG00000066136	5.25108	22.1837	7.35646	14.8272	-7.47073	turquoise	R01
ASPM	ENSG00000066279	1.57359	19.1386	4.68926	14.4493	-9.76009	royalblue	R20
CD84	ENSG00000066294	5.29005	22.0135	3.34065	18.6729	-15.3322	darkgreen	R22
ELOVL1	ENSG00000066322	5.66431	16.432	0.898059	15.5339	-14.6358	pink	R08
SPI1	ENSG00000066336	8.34201	25.9922	1.87542	24.1168	-22.2413	lightgreen	R18
POLR1H	ENSG00000066379	1.72111	13.9336	0.776007	13.1576	-12.3816	salmon	R13
ZBTB11	ENSG00000066422	5.03455	41.2855	5.73666	35.5488	-29.8122	yellow	R04
ATXN3	ENSG00000066427	4.15603	32.9813	10.8604	22.1209	-11.2605	turquoise	R01
GOLGA5	ENSG00000066455	4.94423	18.826	1.63625	17.1897	-15.5535	salmon	R13
LRRC40	ENSG00000066557	4.31831	8.86583	1.56085	7.30498	-5.74414	blue	R02
ISOC1	ENSG00000066583	3.51023	12.6364	2.19525	10.4411	-8.24588	brown	R03
TRMT11	ENSG00000066651	2.62108	13.9466	1.36856	12.578	-11.2095	red	R06
THUMPD1	ENSG00000066654	4.97892	27.6261	5.73771	21.8884	-16.1507	greenyellow	R11
MSANTD3	ENSG00000066697	2.69862	13.9896	1.45661	12.533	-11.0764	lightcyan	R16
ATG2B	ENSG00000066739	4.83582	24.0092	4.46057	19.5487	-15.0881	blue	R02
ARFGEF1	ENSG00000066777	5.9118	62.7055	38.6651	24.0404	14.6247	turquoise	R01
ZFAT	ENSG00000066827	3.96749	24.5969	3.66755	20.9293	-17.2618	salmon	R13
MTFR1	ENSG00000066855	2.01016	16.2839	1.77918	14.5047	-12.7255	green	R05
FECH	ENSG00000066926	6.46904	21.923	5.52768	16.3954	-10.8677	darkturquoise	R23
MYO9A	ENSG00000066933	4.05713	23.5927	3.89622	19.6964	-15.8002	blue	R02
PFKP	ENSG00000067057	4.59496	19.2639	2.68621	16.5777	-13.8915	blue	R02
IDI1	ENSG00000067064	4.30598	22.001	2.47086	19.5302	-17.0593	cyan	R14
SP100	ENSG00000067066	6.27	38.283	13.9277	24.3553	-10.4276	pink	R08
KLF6	ENSG00000067082	7.61927	13.9937	2.00433	11.9894	-9.98509	lightgreen	R18
PLPP1	ENSG00000067113	2.0243	14.6884	3.34248	11.3459	-8.00344	blue	R02
NEO1	ENSG00000067141	1.72191	17.1717	4.94909	12.2226	-7.27351	turquoise	R01
TRAM1	ENSG00000067167	6.56533	106.974	70.5188	36.4552	34.0636	turquoise	R01
TNFRSF1A	ENSG00000067182	7.77821	20.4859	2.99138	17.4945	-14.5031	brown	R03
CACNB1	ENSG00000067191	1.95157	14.8489	3.40683	11.4421	-8.03522	blue	R02
EVI5	ENSG00000067208	3.80444	11.8887	1.9894	9.89927	-7.90986	brown	R03
STOML1	ENSG00000067221	1.04905	9.45802	1.39822	8.0598	-6.66157	blue	R02
PKM	ENSG00000067225	7.09857	20.9675	3.6185	17.349	-13.7305	lightcyan	R16
DHX29	ENSG00000067248	4.55434	48.5453	6.8993	41.646	-34.7467	red	R06
DNTTIP2	ENSG00000067334	3.45981	45.9708	15.2539	30.7169	-15.4629	red	R06
METTL22	ENSG00000067365	3.8184	16.7447	1.27015	15.4746	-14.2044	greenyellow	R11
TP53BP1	ENSG00000067369	3.95687	41.4028	19.5468	21.856	-2.30915	turquoise	R01
RRP15	ENSG00000067533	2.36256	38.3871	22.6221	15.765	6.8571	turquoise	R01
RHOA	ENSG00000067560	8.99166	19.3025	1.60351	17.699	-16.0955	darkred	R21
DHX8	ENSG00000067596	5.25912	39.5072	6.17374	33.3335	-27.1598	greenyellow	R11
PRKCZ	ENSG00000067606	3.202	22.2355	2.68019	19.5553	-16.8751	red	R06
IARS2	ENSG00000067704	5.01223	14.9726	2.10295	12.8697	-10.7667	greenyellow	R11
IDH3G	ENSG00000067829	5.02377	19.1956	3.05063	16.1449	-13.0943	red	R06
ROGDI	ENSG00000067836	4.56896	25.9652	11.1881	14.7771	-3.589	black	R07
PDZD4	ENSG00000067840	4.22207	18.6561	6.10922	12.5469	-6.43766	green	R05
ROCK1	ENSG00000067900	6.59945	51.0632	19.2086	31.8546	-12.646	turquoise	R01
CBFB	ENSG00000067955	4.94886	49.6797	33.6223	16.0574	17.5649	turquoise	R01
PDK3	ENSG00000067992	3.5982	19.959	3.93066	16.0284	-12.0977	blue	R02
HYAL2	ENSG00000068001	2.51197	12.1069	1.43741	10.6695	-9.23212	salmon	R13
HDAC4	ENSG00000068024	5.33206	16.3646	2.77765	13.587	-10.8093	magenta	R09
RASSF1	ENSG00000068028	6.10995	15.9698	3.13878	12.831	-9.69224	green	R05
IFI35	ENSG00000068079	5.04047	37.3284	25.7547	11.5737	14.181	pink	R08
HEATR6	ENSG00000068097	3.80119	12.6743	2.32614	10.3482	-8.02207	blue	R02
COASY	ENSG00000068120	4.22834	27.5926	6.58091	21.0117	-14.4308	blue	R02
MEF2A	ENSG00000068305	5.1777	27.3078	4.09591	23.2119	-19.116	magenta	R09
OTUD5	ENSG00000068308	6.1778	34.4639	3.45691	31.007	-27.5501	greenyellow	R11
TFE3	ENSG00000068323	6.07224	22.9648	5.55228	17.4125	-11.8602	black	R07
TBC1D25	ENSG00000068354	4.53661	10.2129	0.347311	9.86557	-9.51825	midnightblue	R15
ACSL4	ENSG00000068366	6.06376	31.4708	5.5139	25.9569	-20.443	tan	R12
INPP5A	ENSG00000068383	4.88178	22.4903	4.84237	17.6479	-12.8056	blue	R02
GPKOW	ENSG00000068394	4.76525	11.2009	0.349276	10.8516	-10.5023	darkgreen	R22
GRIPAP1	ENSG00000068400	4.75486	34.1545	6.15976	27.9947	-21.835	tan	R12
FTSJ1	ENSG00000068438	4.36254	17.7822	3.26167	14.5205	-11.2588	green	R05
PRR11	ENSG00000068489	1.69951	16.4051	3.07432	13.3308	-10.2565	turquoise	R01
ATP11A	ENSG00000068650	5.76931	19.0723	1.9166	17.1557	-15.2391	tan	R12
POLR1A	ENSG00000068654	3.14864	19.1657	2.12226	17.0434	-14.9212	grey60	R17
LAPTM4A	ENSG00000068697	5.2377	31.8302	10.9221	20.9081	-9.98595	turquoise	R01
TTC7A	ENSG00000068724	5.0389	24.5503	5.25845	19.2919	-14.0334	brown	R03
IP6K2	ENSG00000068745	4.84665	11.1138	0.921554	10.1922	-9.27068	green	R05
SRBD1	ENSG00000068784	4.54094	21.7432	5.01387	16.7294	-11.7155	turquoise	R01
KIF2A	ENSG00000068796	5.94899	16.9581	1.86907	15.089	-13.22	red	R06
RASGRP2	ENSG00000068831	7.19758	34.5411	5.17923	29.3619	-24.1826	tan	R12
PSME4	ENSG00000068878	5.41464	51.6589	26.7899	24.869	1.92092	black	R07
IFT80	ENSG00000068885	2.65551	7.67038	0.834852	6.83553	-6.00068	green	R05
SIRT2	ENSG00000068903	3.87153	30.9116	5.52924	25.3824	-19.8532	blue	R02
ERLEC1	ENSG00000068912	4.29324	19.9247	2.77428	17.1504	-14.3761	royalblue	R20
PPP2R5B	ENSG00000068971	5.33102	17.6503	5.61599	12.0343	-6.41835	black	R07
PYGM	ENSG00000068976	2.55622	31.8366	6.55375	25.2828	-18.7291	tan	R12
MAST4	ENSG00000069020	2.776	19.8028	2.50882	17.294	-14.7852	darkgreen	R22
NUP133	ENSG00000069248	4.72626	31.6927	8.17411	23.5186	-15.3445	blue	R02
NUCKS1	ENSG00000069275	5.6554	51.8993	29.5182	22.3811	7.1371	turquoise	R01
VPS35	ENSG00000069329	5.32948	22.0128	2.09094	19.9219	-17.8309	purple	R10
DNAJA2	ENSG00000069345	5.48416	24.7977	1.51844	23.2793	-21.7608	lightcyan	R16
BCL3	ENSG00000069399	4.91131	13.7128	2.08022	11.6326	-9.55233	magenta	R09
KCNAB2	ENSG00000069424	5.13711	19.2221	1.75734	17.4648	-15.7075	red	R06
CLEC2D	ENSG00000069493	6.23306	11.9145	0.724308	11.1902	-10.4659	salmon	R13
FUNDC1	ENSG00000069509	2.43012	13.7907	3.2058	10.5849	-7.37915	turquoise	R01
RORA	ENSG00000069667	5.5079	30.9064	10.3851	20.5213	-10.1362	turquoise	R01
TGFBR3	ENSG00000069702	4.70467	53.8863	20.2657	33.6207	-13.355	green	R05
ATP1B3	ENSG00000069849	4.59887	14.2165	0.959509	13.257	-12.2975	cyan	R14
NEDD4	ENSG00000069869	1.92809	13.4849	0.600272	12.8846	-12.2844	grey60	R17
PIGB	ENSG00000069943	4.92285	26.437	7.37751	19.0595	-11.682	lightgreen	R18
MAPK6	ENSG00000069956	3.28773	11.4403	1.56412	9.87614	-8.31201	yellow	R04
GNB5	ENSG00000069966	3.23547	18.457	2.94123	15.5158	-12.5746	lightcyan	R16
RAB27A	ENSG00000069974	5.84993	27.0901	4.63552	22.4546	-17.8191	blue	R02
HDHD5	ENSG00000069998	3.69681	17.9908	3.51038	14.4804	-10.97	brown	R03
UFD1	ENSG00000070010	4.04251	20.3501	2.98468	17.3654	-14.3807	red	R06
PHRF1	ENSG00000070047	4.56765	17.6113	3.73444	13.8768	-10.1424	greenyellow	R11
ELP1	ENSG00000070061	4.83959	25.6389	7.56006	18.0788	-10.5188	turquoise	R01
NUCB2	ENSG00000070081	3.65125	19.1233	1.74718	17.3762	-15.629	purple	R10
SPTB	ENSG00000070182	5.4716	25.5429	3.08844	22.4545	-19.366	black	R07
DAPP1	ENSG00000070190	6.45183	24.5691	4.00673	20.5623	-16.5556	yellow	R04
SLC44A1	ENSG00000070214	3.87454	24.077	0.959956	23.1171	-22.1571	darkred	R21
TMEM260	ENSG00000070269	4.3111	32.5444	8.55396	23.9904	-15.4364	magenta	R09
SMG6	ENSG00000070366	3.87492	20.0963	6.03428	14.062	-8.02773	turquoise	R01
EXOC5	ENSG00000070367	3.92377	100.981	59.5671	41.414	18.153	turquoise	R01
CLTCL1	ENSG00000070371	1.82721	24.0505	2.33788	21.7126	-19.3748	salmon	R13
FSTL3	ENSG00000070404	1.58213	32.6117	7.30542	25.3063	-18.0008	yellow	R04
DGCR2	ENSG00000070413	7.00149	27.3081	6.53345	20.7747	-14.2412	yellow	R04
RNF126	ENSG00000070423	5.00211	16.948	3.12363	13.8243	-10.7007	blue	R02
MNT	ENSG00000070444	4.47861	25.4439	5.05319	20.3907	-15.3375	blue	R02
ZXDC	ENSG00000070476	5.60022	21.7328	4.10307	17.6297	-13.5266	blue	R02
JMJD6	ENSG00000070495	3.95477	13.1582	2.03446	11.1237	-9.08924	brown	R03
POLB	ENSG00000070501	4.55986	22.4668	5.27137	17.1954	-11.924	pink	R08
WIPI1	ENSG00000070540	5.09708	19.506	2.27109	17.2349	-14.9638	brown	R03
GBA2	ENSG00000070610	5.58904	14.1337	1.17487	12.9588	-11.784	pink	R08
NDST1	ENSG00000070614	5.19489	23.9036	2.79645	21.1071	-18.3107	purple	R10
AP3M2	ENSG00000070718	3.66478	25.8712	2.99307	22.8781	-19.8851	darkgreen	R22
ST6GALNAC2	ENSG00000070731	2.9541	11.8473	1.40372	10.4435	-9.03983	pink	R08
PABPC1	ENSG00000070756	8.86054	35.4289	4.22692	31.2019	-26.975	midnightblue	R15
TESK2	ENSG00000070759	3.88063	11.6508	0.672726	10.9781	-10.3054	purple	R10
CFAP20	ENSG00000070761	3.89915	20.646	2.35364	18.2924	-15.9388	purple	R10
CSNK2A2	ENSG00000070770	4.37145	30.1195	5.57439	24.5451	-18.9707	yellow	R04
EIF2B3	ENSG00000070785	2.8698	13.9018	3.44137	10.4604	-7.01908	turquoise	R01
TCOF1	ENSG00000070814	3.76794	20.0194	1.33737	18.682	-17.3447	grey60	R17
CDC42	ENSG00000070831	6.56195	24.4346	8.88588	15.5487	-6.66281	turquoise	R01
OSBPL3	ENSG00000070882	4.174	13.3984	0.666375	12.732	-12.0657	midnightblue	R15
RAD18	ENSG00000070950	2.7088	20.2145	5.13942	15.0751	-9.93563	blue	R02
ATP2B1	ENSG00000070961	6.28481	24.0533	2.428	21.6253	-19.1973	lightgreen	R18
NCK2	ENSG00000071051	6.29063	28.5181	10.6237	17.8944	-7.27068	turquoise	R01
MAP4K4	ENSG00000071054	6.56025	19.0639	1.97668	17.0872	-15.1105	black	R07
MGAT4A	ENSG00000071073	6.10963	25.9003	2.20037	23.6999	-21.4995	lightyellow	R19
RPL31	ENSG00000071082	4.85822	32.5533	6.25646	26.2969	-20.0404	cyan	R14
WDR1	ENSG00000071127	7.69914	38.6166	3.50449	35.1121	-31.6076	darkred	R21
SNX13	ENSG00000071189	5.35854	26.8887	2.44588	24.4428	-21.9969	greenyellow	R11
ARHGAP10	ENSG00000071205	2.34321	18.7504	3.4487	15.3017	-11.853	blue	R02
RPS6KA2	ENSG00000071242	2.20189	15.5569	1.37103	14.1859	-12.8149	lightcyan	R16
ING3	ENSG00000071243	3.68554	12.7064	2.83569	9.87075	-7.03506	blue	R02
VASH1	ENSG00000071246	2.80269	9.29917	0.765822	8.53335	-7.76753	red	R06
BUD23	ENSG00000071462	2.9417	23.8032	5.71997	18.0832	-12.3632	blue	R02
SEL1L	ENSG00000071537	5.92398	27.2668	5.57275	21.694	-16.1213	yellow	R04
ATP6AP1	ENSG00000071553	5.6663	15.6807	1.9975	13.6832	-11.6857	pink	R08
TCF3	ENSG00000071564	5.35938	32.8146	17.0111	15.8035	1.20766	black	R07
TRIB2	ENSG00000071575	5.41777	28.8287	7.53825	21.2905	-13.7523	brown	R03
DAZAP1	ENSG00000071626	5.31273	17.1503	1.30764	15.8426	-14.535	magenta	R09
MBD3	ENSG00000071655	3.48475	13.6532	4.18868	9.46454	-5.27586	turquoise	R01
HLTF	ENSG00000071794	3.26286	12.5565	2.69379	9.86272	-7.16892	brown	R03
FAM50A	ENSG00000071859	4.4799	24.8112	3.33203	21.4792	-18.1472	tan	R12
FAM3A	ENSG00000071889	3.53339	15.0118	3.9652	11.0466	-7.08141	turquoise	R01
CPSF1	ENSG00000071894	4.0445	11.4599	0.55796	10.9019	-10.3439	purple	R10
CYBRD1	ENSG00000071967	4.99206	12.1325	1.25496	10.8775	-9.62255	black	R07
PDCD2	ENSG00000071994	4.57047	11.5991	4.54201	7.05706	-2.51505	turquoise	R01
RDH11	ENSG00000072042	4.34824	9.45554	1.90918	7.54636	-5.63719	turquoise	R01
PRKACA	ENSG00000072062	4.55339	21.0147	4.51081	16.5039	-11.9931	midnightblue	R15
ADGRL1	ENSG00000072071	2.30364	22.1436	2.08146	20.0621	-17.9807	brown	R03
ACTN1	ENSG00000072110	6.94889	23.2342	1.73764	21.4966	-19.7589	lightyellow	R19
ZFYVE26	ENSG00000072121	4.43596	16.0596	2.35432	13.7053	-11.351	blue	R02
EPN2	ENSG00000072134	2.79045	29.0535	3.03843	26.0151	-22.9766	greenyellow	R11
PTPN18	ENSG00000072135	5.85198	15.5882	2.67215	12.9161	-10.2439	brown	R03
ALDH3A2	ENSG00000072210	3.07587	30.8825	1.84621	29.0363	-27.1901	grey60	R17
TFRC	ENSG00000072274	5.14682	14.0741	3.13694	10.9372	-7.80022	turquoise	R01
SREBF1	ENSG00000072310	4.20363	10.979	0.597459	10.3815	-9.78407	lightgreen	R18
AFF4	ENSG00000072364	5.57319	17.6503	3.69721	13.9531	-10.2559	yellow	R04
UBE2D1	ENSG00000072401	6.29343	27.9445	13.0775	14.867	-1.78953	turquoise	R01
PALS1	ENSG00000072415	1.93381	12.9076	1.52039	11.3872	-9.86681	lightyellow	R19
RHOBTB1	ENSG00000072422	2.62467	27.2694	6.88053	20.3889	-13.5084	lightcyan	R16
SMC1A	ENSG00000072501	4.84924	22.379	5.51636	16.8626	-11.3462	turquoise	R01
HSD17B10	ENSG00000072506	4.71094	10.1406	1.07546	9.06512	-7.98966	green	R05
MARK2	ENSG00000072518	5.56875	23.0488	4.50329	18.5455	-14.0422	midnightblue	R15
CHFR	ENSG00000072609	4.61168	45.5702	21.1153	24.455	-3.3397	turquoise	R01
FCGR2B	ENSG00000072694	3.74349	12.484	2.13645	10.3476	-8.21111	turquoise	R01
NFATC3	ENSG00000072736	6.1144	41.7151	9.6294	32.0857	-22.4563	brown	R03
TRNT1	ENSG00000072756	3.8465	31.411	4.33376	27.0773	-22.7435	tan	R12
ACADVL	ENSG00000072778	6.35512	11.9572	2.21158	9.74559	-7.53401	turquoise	R01
STK10	ENSG00000072786	7.67277	31.5671	4.63503	26.9321	-22.2971	greenyellow	R11
FBXW11	ENSG00000072803	5.27363	40.426	6.61137	33.8146	-27.2033	magenta	R09
ACAP1	ENSG00000072818	7.17086	41.3301	8.58435	32.7458	-24.1614	blue	R02
DERL2	ENSG00000072849	4.01605	32.974	3.27791	29.6961	-26.4182	midnightblue	R15
SIDT1	ENSG00000072858	4.54047	16.8928	2.54201	14.3508	-11.8088	brown	R03
NDE1	ENSG00000072864	5.3055	31.6731	2.72791	28.9451	-26.2172	midnightblue	R15
IRAG1	ENSG00000072952	5.08384	11.408	1.32138	10.0866	-8.7652	pink	R08
TMEM38A	ENSG00000072954	1.63643	15.8008	1.08431	14.7164	-13.6321	salmon	R13
AP1M1	ENSG00000072958	4.38364	16.8831	1.73563	15.1474	-13.4118	greenyellow	R11
PVR	ENSG00000073008	2.91644	18.1337	3.28483	14.8489	-11.564	brown	R03
XRCC1	ENSG00000073050	4.23829	23.5875	6.04191	17.5456	-11.5037	turquoise	R01
SCARB1	ENSG00000073060	2.13911	16.2648	3.29866	12.9661	-9.66748	brown	R03
MCM2	ENSG00000073111	2.92325	15.8005	3.44664	12.3539	-8.90725	royalblue	R20
PANX2	ENSG00000073150	3.76201	11.4481	0.674667	10.7734	-10.0987	midnightblue	R15
SELENOO	ENSG00000073169	4.97453	14.1597	2.44857	11.7111	-9.26255	cyan	R14
ALPK1	ENSG00000073331	5.88736	42.0265	8.56273	33.4638	-24.901	magenta	R09
LLGL2	ENSG00000073350	3.66832	44.6098	12.3382	32.2715	-19.9333	green	R05
PDE8A	ENSG00000073417	3.65638	33.7943	6.84973	26.9446	-20.0949	green	R05
CLCN4	ENSG00000073464	3.21537	12.1072	0.879583	11.2276	-10.348	purple	R10
NLE1	ENSG00000073536	2.90864	11.423	0.93601	10.487	-9.55098	cyan	R14
SDHA	ENSG00000073578	4.84454	11.327	1.23648	10.0905	-8.85405	brown	R03
SMARCE1	ENSG00000073584	3.26622	36.5876	8.34291	28.2447	-19.9017	blue	R02
GSDMB	ENSG00000073605	4.0021	14.941	0.706847	14.2342	-13.5273	lightyellow	R19
KDM5A	ENSG00000073614	6.7253	27.4307	3.26368	24.167	-20.9034	yellow	R04
DHRS9	ENSG00000073737	4.32959	20.2601	3.20062	17.0595	-13.8589	pink	R08
PTGS2	ENSG00000073756	4.97624	16.6593	3.95642	12.7029	-8.74648	turquoise	R01
IGF2BP2	ENSG00000073792	5.53553	23.0519	2.03196	21.0199	-18.988	darkturquoise	R23
ST6GAL1	ENSG00000073849	6.23923	40.1992	8.592	31.6072	-23.0152	yellow	R04
TBX21	ENSG00000073861	5.73222	51.2237	22.7701	28.4536	-5.68351	green	R05
FRY	ENSG00000073910	6.39668	23.5401	6.65723	16.8829	-10.2257	turquoise	R01
PICALM	ENSG00000073921	8.26423	29.8297	2.67516	27.1546	-24.4794	salmon	R13
NSF	ENSG00000073969	2.97935	10.3772	0.708853	9.66837	-8.95952	magenta	R09
CLASP1	ENSG00000074054	5.32238	27.7681	12.5219	15.2462	-2.72437	turquoise	R01
MRPS34	ENSG00000074071	5.08643	11.2148	0.405918	10.8089	-10.403	royalblue	R20
CLNS1A	ENSG00000074201	4.70232	29.5252	2.98285	26.5424	-23.5595	cyan	R14
EED	ENSG00000074266	3.18355	31.067	2.84922	28.2178	-25.3686	magenta	R09
CDHR2	ENSG00000074276	1.73476	24.311	3.77488	20.5361	-16.7612	magenta	R09
TSG101	ENSG00000074319	5.20823	27.3924	4.31944	23.0729	-18.7535	red	R06
NCBP3	ENSG00000074356	4.25434	13.0536	2.58524	10.4684	-7.88316	blue	R02
ATP2A3	ENSG00000074370	7.19941	39.5784	10.1008	29.4777	-19.3769	brown	R03
MGLL	ENSG00000074416	2.44725	28.8875	5.66269	23.2248	-17.5622	lightcyan	R16
BCS1L	ENSG00000074582	2.81079	15.4797	1.84307	13.6366	-11.7936	yellow	R04
DPP8	ENSG00000074603	4.97528	15.6062	2.89834	12.7078	-9.80948	turquoise	R01
SLC24A1	ENSG00000074621	1.20456	19.3691	4.7883	14.5808	-9.79249	blue	R02
ZNF532	ENSG00000074657	2.31365	12.1688	0.68126	11.4875	-10.8063	midnightblue	R15
SCARF1	ENSG00000074660	3.95043	13.3549	2.41805	10.9369	-8.51881	turquoise	R01
LMAN1	ENSG00000074695	4.72895	42.693	2.58387	40.1091	-37.5252	royalblue	R20
HACD3	ENSG00000074696	3.86754	21.7106	7.86361	13.847	-5.98339	turquoise	R01
IPCEF1	ENSG00000074706	5.4776	24.8989	3.60579	21.2931	-17.6873	yellow	R04
ZZEF1	ENSG00000074755	6.14407	47.3899	11.0614	36.3285	-25.2671	yellow	R04
ENO1	ENSG00000074800	7.72348	9.8318	1.56274	8.26906	-6.70632	brown	R03
MYDGF	ENSG00000074842	4.07706	24.6873	4.77831	19.909	-15.1307	red	R06
ANO8	ENSG00000074855	2.36065	19.345	0.940395	18.4046	-17.4642	lightgreen	R18
TUBE1	ENSG00000074935	3.30315	14.1889	1.50655	12.6824	-11.1758	red	R06
ARHGEF10L	ENSG00000074964	3.54807	55.3667	24.3024	31.0643	-6.76196	brown	R03
TXK	ENSG00000074966	5.87831	21.5045	3.62629	17.8782	-14.2519	green	R05
ACTR6	ENSG00000075089	2.26716	25.6167	5.72997	19.8867	-14.1567	blue	R02
TIPIN	ENSG00000075131	1.40139	16.2942	0.619635	15.6745	-15.0549	salmon	R13
SRI	ENSG00000075142	4.36188	10.5408	2.16723	8.37354	-6.20631	blue	R02
EIF4G3	ENSG00000075151	5.0495	19.3017	1.43133	17.8704	-16.4391	purple	R10
NUP37	ENSG00000075188	2.54744	13.5599	1.13227	12.4276	-11.2953	greenyellow	R11
SEMA3C	ENSG00000075223	2.61609	12.1429	0.849509	11.2934	-10.4439	grey60	R17
TTC38	ENSG00000075234	4.91736	34.393	13.4429	20.9501	-7.50721	green	R05
ACAT1	ENSG00000075239	2.02952	19.3243	2.66823	16.6561	-13.9878	red	R06
GRAMD4	ENSG00000075240	4.56882	18.0562	1.58364	16.4726	-14.8889	purple	R10
CELSR1	ENSG00000075275	1.19977	21.7095	2.13513	19.5744	-17.4393	salmon	R13
ZNF638	ENSG00000075292	6.22844	77.272	51.0994	26.1725	24.9269	turquoise	R01
SLC25A40	ENSG00000075303	4.24948	68.3605	39.7537	28.6068	11.1469	turquoise	R01
TIMM21	ENSG00000075336	2.35274	15.9852	2.24222	13.743	-11.5008	brown	R03
ADD2	ENSG00000075340	1.89585	20.3328	2.54583	17.787	-15.2412	black	R07
VPS9D1	ENSG00000075399	4.64082	44.4417	6.70968	37.732	-31.0224	magenta	R09
ZNF37A	ENSG00000075407	2.83296	14.6543	1.66869	12.9856	-11.3169	red	R06
MARK3	ENSG00000075413	6.00733	27.6984	10.171	17.5273	-7.35629	black	R07
SLC25A3	ENSG00000075415	5.7152	28.7319	9.87822	18.8537	-8.97545	turquoise	R01
FNDC3B	ENSG00000075420	5.94599	16.2736	2.84119	13.4325	-10.5913	magenta	R09
FOSL2	ENSG00000075426	7.05224	34.4891	5.42631	29.0628	-23.6365	purple	R10
FRYL	ENSG00000075539	5.87236	26.5944	6.81892	19.7755	-12.9565	turquoise	R01
TMEM131	ENSG00000075568	4.82996	21.3821	2.82749	18.5546	-15.7271	magenta	R09
FSCN1	ENSG00000075618	1.58632	13.1199	1.14572	11.9742	-10.8284	magenta	R09
ACTB	ENSG00000075624	12.418	23.6579	3.01876	20.6391	-17.6204	greenyellow	R11
PLD1	ENSG00000075651	2.90215	21.7619	4.96458	16.7973	-11.8328	brown	R03
DLG1	ENSG00000075711	3.74669	38.4333	10.4415	27.9918	-17.5503	turquoise	R01
RAB7A	ENSG00000075785	6.59514	9.73612	0.838046	8.89808	-8.06003	yellow	R04
BCAP29	ENSG00000075790	2.53295	41.6673	16.5469	25.1204	-8.57348	turquoise	R01
SEC31B	ENSG00000075826	3.00035	26.2268	5.3108	20.916	-15.6052	yellow	R04
SART3	ENSG00000075856	5.07588	20.7878	1.96981	18.818	-16.8482	greenyellow	R11
ARHGAP15	ENSG00000075884	6.85178	44.7868	24.0359	20.7509	3.28493	turquoise	R01
EXOSC7	ENSG00000075914	3.39035	15.4647	1.79082	13.6739	-11.8831	red	R06
KIFAP3	ENSG00000075945	4.07586	10.6583	0.994895	9.66337	-8.66847	black	R07
MKRN2	ENSG00000075975	4.99487	12.7519	2.43462	10.3173	-7.88267	blue	R02
MCM6	ENSG00000076003	3.71296	19.9254	3.3042	16.6212	-13.317	blue	R02
REXO2	ENSG00000076043	3.65033	21.9393	6.14511	15.7942	-9.64908	turquoise	R01
RBM7	ENSG00000076053	2.78551	38.5717	18.9686	19.6031	-0.634572	turquoise	R01
RBMS2	ENSG00000076067	1.81587	12.5582	2.14202	10.4162	-8.27419	brown	R03
BAZ2A	ENSG00000076108	5.51498	19.1157	1.48285	17.6328	-16.15	midnightblue	R15
PTPN23	ENSG00000076201	3.24857	18.5766	2.04883	16.5278	-14.4789	midnightblue	R15
MLH1	ENSG00000076242	4.53717	12.4836	1.90251	10.5811	-8.67859	blue	R02
UNG	ENSG00000076248	3.08499	11.371	2.87333	8.49768	-5.62435	turquoise	R01
FMO4	ENSG00000076258	1.89489	15.5013	0.652776	14.8485	-14.1957	lightcyan	R16
KLHL20	ENSG00000076321	4.03377	13.3932	3.64446	9.74877	-6.10432	turquoise	R01
SLC46A1	ENSG00000076351	1.28914	17.9458	2.38616	15.5597	-13.1735	purple	R10
PLXNA2	ENSG00000076356	2.17972	17.2424	1.38145	15.861	-14.4795	darkred	R21
SPAG5	ENSG00000076382	1.24875	27.2663	3.47311	23.7932	-20.3201	royalblue	R20
ANKRD13A	ENSG00000076513	7.0051	23.3532	2.27906	21.0742	-18.7951	darkred	R21
TPD52	ENSG00000076554	2.65308	18.3768	3.8706	14.5062	-10.6356	turquoise	R01
ACACB	ENSG00000076555	2.64391	18.3051	2.31115	15.9939	-13.6828	yellow	R04
TRAF4	ENSG00000076604	2.71114	15.1789	3.03519	12.1437	-9.10853	salmon	R13
PAG1	ENSG00000076641	6.2599	20.4389	2.08324	18.3557	-16.2724	lightyellow	R19
GPATCH1	ENSG00000076650	3.61011	29.36	3.58855	25.7714	-22.1829	yellow	R04
ICAM3	ENSG00000076662	9.43717	24.4993	3.62	20.8793	-17.2593	pink	R08
NT5C2	ENSG00000076685	6.80424	12.3089	2.05596	10.2529	-8.19696	blue	R02
MBNL3	ENSG00000076770	7.13303	38.1555	5.91112	32.2444	-26.3332	darkturquoise	R23
XAB2	ENSG00000076924	4.83783	21.8415	2.23019	19.6113	-17.3811	greenyellow	R11
ARHGEF1	ENSG00000076928	7.07034	37.9703	7.31279	30.6575	-23.3447	blue	R02
STXBP2	ENSG00000076944	5.24096	20.7188	3.25654	17.4622	-14.2057	blue	R02
MAP2K7	ENSG00000076984	4.9189	25.3185	2.55377	22.7647	-20.211	darkgrey	R24
DGKD	ENSG00000077044	5.93077	20.893	2.7747	18.1183	-15.3436	purple	R10
TOP2B	ENSG00000077097	6.6403	39.7921	12.4286	27.3635	-14.9349	turquoise	R01
TM9SF3	ENSG00000077147	5.36731	57.4459	34.9362	22.5098	12.4264	turquoise	R01
NFKB2	ENSG00000077150	5.78145	14.7798	1.23345	13.5464	-12.3129	purple	R10
PPP1R12B	ENSG00000077157	5.58069	23.036	3.91971	19.1163	-15.1966	blue	R02
DNAJC10	ENSG00000077232	4.50131	20.5008	1.23473	19.266	-18.0313	grey60	R17
GTF3C1	ENSG00000077235	4.9881	29.0592	2.26387	26.7954	-24.5315	greenyellow	R11
IL4R	ENSG00000077238	7.01453	38.2084	8.81455	29.3938	-20.5793	magenta	R09
USP33	ENSG00000077254	5.55608	14.4926	4.06231	10.4303	-6.36803	black	R07
SNRPA	ENSG00000077312	4.76258	12.0284	1.54662	10.4817	-8.93513	yellow	R04
EXOSC5	ENSG00000077348	3.19229	15.3346	5.5912	9.74339	-4.15219	turquoise	R01
DYNC1I2	ENSG00000077380	4.53911	17.0682	4.70373	12.3645	-7.66078	turquoise	R01
APBB1IP	ENSG00000077420	7.20355	28.6704	4.8987	23.7717	-18.873	brown	R03
LRCH4	ENSG00000077454	4.79407	18.1342	2.09443	16.0398	-13.9453	green	R05
FAM76B	ENSG00000077458	4.15646	35.5208	12.2588	23.262	-11.0032	turquoise	R01
SIRT6	ENSG00000077463	3.3897	11.2233	1.68191	9.54135	-7.85943	magenta	R09
POLD3	ENSG00000077514	4.1824	20.2448	1.95045	18.2944	-16.3439	lightgreen	R18
CAPZB	ENSG00000077549	7.10122	13.155	2.0398	11.1152	-9.07542	blue	R02
GPR137B	ENSG00000077585	3.74743	14.5489	2.95694	11.592	-8.63502	red	R06
JADE1	ENSG00000077684	5.09396	20.8495	2.04644	18.8031	-16.7566	greenyellow	R11
SLC25A43	ENSG00000077713	2.7603	9.09427	1.54455	7.54972	-6.00516	blue	R02
UBE2A	ENSG00000077721	4.46498	35.7969	15.4078	20.3891	-4.9813	turquoise	R01
CST7	ENSG00000077984	7.15762	34.0876	4.50404	29.5836	-25.0796	blue	R02
PIAS2	ENSG00000078043	3.4405	17.3782	0.972791	16.4054	-15.4326	darkgreen	R22
ARAF	ENSG00000078061	5.771	13.9112	3.05047	10.8607	-7.81027	brown	R03
MCCC1	ENSG00000078070	3.84947	15.7312	0.427705	15.3035	-14.8758	royalblue	R20
ACER3	ENSG00000078124	3.4962	49.6965	10.8712	38.8253	-27.9542	brown	R03
UBE2K	ENSG00000078140	4.62545	46.7544	9.53298	37.2214	-27.6884	red	R06
PIK3C3	ENSG00000078142	4.64193	16.9297	2.48667	14.443	-11.9563	red	R06
N4BP2	ENSG00000078177	3.78959	10.0464	0.668727	9.37762	-8.7089	red	R06
TIGAR	ENSG00000078237	1.59381	10.6874	1.7276	8.95979	-7.23219	pink	R08
TULP3	ENSG00000078246	2.13751	9.64499	0.684046	8.96095	-8.2769	purple	R10
SYNJ2	ENSG00000078269	3.35357	10.8892	1.74738	9.14181	-7.39444	turquoise	R01
PPP2R5C	ENSG00000078304	6.28018	38.2436	8.53523	29.7083	-21.1731	green	R05
GNB1	ENSG00000078369	6.95096	16.7885	2.52975	14.2588	-11.729	yellow	R04
MLLT10	ENSG00000078403	4.10926	18.7105	7.24604	11.4645	-4.21846	turquoise	R01
ZCWPW1	ENSG00000078487	2.15552	24.7463	3.06245	21.6838	-18.6214	tan	R12
P2RY10	ENSG00000078589	5.19069	15.8825	1.16947	14.7131	-13.5436	greenyellow	R11
ITM2A	ENSG00000078596	4.97077	13.8338	1.05501	12.7788	-11.7238	grey60	R17
NRDC	ENSG00000078618	6.55454	35.384	6.69045	28.6935	-22.0031	black	R07
VDAC3	ENSG00000078668	5.14057	17.2706	3.12066	14.1499	-11.0293	red	R06
PCM1	ENSG00000078674	5.85561	56.8817	14.4483	42.4334	-27.9851	black	R07
TNRC6C	ENSG00000078687	4.83437	42.2989	6.29641	36.0025	-29.7061	yellow	R04
CBFA2T2	ENSG00000078699	3.60098	12.5767	2.54701	10.0296	-7.48262	turquoise	R01
ITCH	ENSG00000078747	5.91843	29.3911	6.76144	22.6297	-15.8683	purple	R10
TP53INP2	ENSG00000078804	3.23765	26.645	2.85181	23.7932	-20.9414	darkred	R21
SDF4	ENSG00000078808	5.87101	28.0675	2.53944	25.528	-22.9886	greenyellow	R11
TOLLIP	ENSG00000078902	5.44109	14.736	1.02473	13.7113	-12.6866	darkgrey	R24
UBE2D4	ENSG00000078967	2.25551	15.763	2.18541	13.5776	-11.3921	yellow	R04
THOC1	ENSG00000079134	3.93099	23.1945	6.94616	16.2483	-9.30219	turquoise	R01
XRCC5	ENSG00000079246	7.49653	41.2635	10.1753	31.0882	-20.9129	red	R06
LXN	ENSG00000079257	3.4533	15.4864	2.97665	12.5097	-9.53308	lightgreen	R18
SP140	ENSG00000079263	5.44602	33.4946	12.4219	21.0727	-8.65075	turquoise	R01
MKNK1	ENSG00000079277	5.37532	34.7607	9.12357	25.6372	-16.5136	blue	R02
TNS1	ENSG00000079308	7.02599	20.6096	1.36149	19.2481	-17.8866	darkgrey	R24
REXO1	ENSG00000079313	4.3233	17.045	4.12509	12.9199	-8.79477	turquoise	R01
SAR1A	ENSG00000079332	5.38217	28.9172	5.33854	23.5787	-18.2401	green	R05
CDC14A	ENSG00000079335	5.18987	39.2231	8.4904	30.7327	-22.2423	blue	R02
CEACAM1	ENSG00000079385	3.48995	14.6091	3.05752	11.5516	-8.49406	pink	R08
SENP1	ENSG00000079387	4.174	14.7128	3.61194	11.1009	-7.48895	blue	R02
CIC	ENSG00000079432	5.08259	26.5448	5.13997	21.4048	-16.2648	magenta	R09
LIPE	ENSG00000079435	2.08022	11.7806	1.06258	10.718	-9.65545	lightyellow	R19
FDFT1	ENSG00000079459	5.20863	14.5257	1.86145	12.6642	-10.8028	red	R06
PAFAH1B3	ENSG00000079462	2.64135	11.0507	3.1484	7.90229	-4.7539	turquoise	R01
KIF22	ENSG00000079616	4.49158	17.7619	1.37062	16.3912	-15.0206	royalblue	R20
CARMIL1	ENSG00000079691	2.64614	8.00668	1.22974	6.77694	-5.5472	blue	R02
PGM1	ENSG00000079739	4.48249	20.7231	1.80123	18.9219	-17.1206	lightgreen	R18
DDX1	ENSG00000079785	4.28478	31.7084	4.36903	27.3393	-22.9703	red	R06
DNM2	ENSG00000079805	6.44014	19.7037	2.63388	17.0699	-14.436	purple	R10
EPB41L2	ENSG00000079819	2.16043	22.7889	2.10873	20.6802	-18.5715	grey60	R17
STX7	ENSG00000079950	5.97703	30.7562	5.19987	25.5564	-20.3565	blue	R02
RABL2B	ENSG00000079974	2.08521	17.973	3.04368	14.9293	-11.8856	blue	R02
KEAP1	ENSG00000079999	4.83346	22.8116	3.92414	18.8874	-14.9633	blue	R02
SLC35C2	ENSG00000080189	4.7922	14.907	1.16736	13.7397	-12.5723	greenyellow	R11
CRYBG3	ENSG00000080200	3.52561	26.1804	7.09571	19.0847	-11.989	brown	R03
RFX3	ENSG00000080298	3.73126	13.0216	1.50578	11.5158	-10.01	black	R07
RIF1	ENSG00000080345	5.24689	10.8356	0.762123	10.0734	-9.31132	cyan	R14
RAB21	ENSG00000080371	4.62894	50.9673	12.9459	38.0214	-25.0756	blue	R02
SLC4A4	ENSG00000080493	1.44083	18.0635	3.74779	14.3157	-10.5679	green	R05
SMARCA2	ENSG00000080503	6.25085	27.0632	10.4942	16.569	-6.07481	turquoise	R01
SESN1	ENSG00000080546	4.47877	12.6904	2.71664	9.97373	-7.25709	turquoise	R01
MID2	ENSG00000080561	2.35641	24.112	4.12634	19.9857	-15.8593	darkgreen	R22
SRCAP	ENSG00000080603	1.98264	12.2417	1.01563	11.2261	-10.2104	lightcyan	R16
PUM3	ENSG00000080608	4.22592	38.9035	20.7301	18.1734	2.55674	turquoise	R01
CNOT4	ENSG00000080802	4.31649	21.6678	1.4388	20.229	-18.7902	midnightblue	R15
PSEN1	ENSG00000080815	6.0162	18.0463	2.60169	15.4446	-12.8429	blue	R02
CPOX	ENSG00000080819	4.0452	13.2331	0.86966	12.3634	-11.4937	purple	R10
CLDND1	ENSG00000080822	4.74331	22.3078	10.2239	12.0839	-1.85997	turquoise	R01
HSP90AA1	ENSG00000080824	5.81552	51.8767	15.2781	36.5986	-21.3205	red	R06
RBL1	ENSG00000080839	3.99842	36.3161	10.4444	25.8716	-15.4272	blue	R02
DLGAP4	ENSG00000080845	3.61614	26.2935	9.46542	16.8281	-7.36264	turquoise	R01
NDC80	ENSG00000080986	1.57658	19.0213	2.44514	16.5762	-14.1311	pink	R08
AP4E1	ENSG00000081014	3.80981	12.5632	4.39045	8.17272	-3.78226	turquoise	R01
RSBN1	ENSG00000081019	5.11236	39.7775	19.6855	20.092	-0.406542	turquoise	R01
MAGI3	ENSG00000081026	1.10751	13.5622	1.07601	12.4862	-11.4102	darkgreen	R22
TCF7	ENSG00000081059	6.14167	46.1123	10.0307	36.0816	-26.0509	lightyellow	R19
OSTM1	ENSG00000081087	5.1615	37.8301	23.7846	14.0455	9.73903	turquoise	R01
IMPG2	ENSG00000081148	0.704413	19.7779	10.5914	9.1865	1.40494	turquoise	R01
PCNP	ENSG00000081154	5.34361	62.8436	31.9733	30.8702	1.10308	turquoise	R01
EXD2	ENSG00000081177	2.05548	11.1377	1.13377	10.0039	-8.87017	red	R06
MEF2C	ENSG00000081189	4.79897	28.6356	5.28597	23.3496	-18.0636	salmon	R13
PTPRC	ENSG00000081237	9.53435	37.7126	10.6894	27.0232	-16.3338	magenta	R09
UBA5	ENSG00000081307	3.65539	21.4492	2.18468	19.2645	-17.0798	magenta	R09
STK17B	ENSG00000081320	8.08731	38.0243	19.2634	18.7609	0.502554	turquoise	R01
CDC14B	ENSG00000081377	2.50228	20.8439	7.46467	13.3792	-5.91455	lightcyan	R16
ZNF510	ENSG00000081386	3.91548	27.1733	2.10008	25.0733	-22.9732	grey60	R17
ZNF506	ENSG00000081665	4.78127	15.7185	2.81755	12.9009	-10.0833	blue	R02
JMJD4	ENSG00000081692	4.49205	11.1807	2.61869	8.56204	-5.94335	blue	R02
DUSP12	ENSG00000081721	3.37223	10.0595	3.16723	6.89231	-3.72508	turquoise	R01
AACS	ENSG00000081760	1.63214	16.2743	3.4542	12.8201	-9.36587	blue	R02
DELE1	ENSG00000081791	5.35843	14.3675	2.35804	12.0095	-9.65143	blue	R02
HSPB11	ENSG00000081870	3.15315	12.7091	2.2918	10.4173	-8.12551	blue	R02
PHLPP1	ENSG00000081913	3.53388	21.9122	1.67934	20.2329	-18.5535	magenta	R09
IL12RB2	ENSG00000081985	2.22915	19.4308	2.25583	17.1749	-14.9191	purple	R10
SMARCD3	ENSG00000082014	3.63229	26.4883	1.25155	25.2367	-23.9852	darkred	R21
WDR70	ENSG00000082068	3.74336	30.2555	15.6847	14.5708	1.11395	turquoise	R01
FYB1	ENSG00000082074	8.32717	28.5786	5.70571	22.8729	-17.1672	magenta	R09
STRADB	ENSG00000082146	9.27882	14.3789	0.619494	13.7594	-13.1399	darkgrey	R24
BZW1	ENSG00000082153	5.03139	28.6505	5.76858	22.882	-17.1134	green	R05
ME2	ENSG00000082212	4.57932	46.0116	12.3001	33.7115	-21.4114	blue	R02
C5orf22	ENSG00000082213	3.79973	20.4553	9.19355	11.2618	-2.06822	black	R07
CCNT2	ENSG00000082258	5.48733	27.2785	5.35298	21.9255	-16.5726	blue	R02
FAM135A	ENSG00000082269	2.5847	20.7258	5.75307	14.9727	-9.21962	brown	R03
COL19A1	ENSG00000082293	2.65626	27.4573	11.875	15.5823	-3.70735	salmon	R13
EPB41L3	ENSG00000082397	3.10566	26.1876	7.00496	19.1827	-12.1777	brown	R03
COBLL1	ENSG00000082438	2.49249	21.0883	5.41979	15.6685	-10.2487	salmon	R13
DLG3	ENSG00000082458	2.25707	18.4716	2.07648	16.3951	-14.3186	salmon	R13
TRAF5	ENSG00000082512	4.6121	18.3882	4.92703	13.4611	-8.53412	turquoise	R01
MRPL22	ENSG00000082515	1.93928	11.1507	2.64328	8.50746	-5.86418	turquoise	R01
GEMIN5	ENSG00000082516	3.80682	22.6611	3.23552	19.4256	-16.1901	greenyellow	R11
NFE2L1	ENSG00000082641	5.48922	28.3983	4.31646	24.0818	-19.7654	red	R06
GSK3B	ENSG00000082701	5.71159	31.8274	8.07578	23.7517	-15.6759	blue	R02
ITGB5	ENSG00000082781	3.10466	32.3583	12.5619	19.7963	-7.2344	lightcyan	R16
ERC1	ENSG00000082805	3.7589	19.5866	0.867256	18.7193	-17.8521	salmon	R13
XPO1	ENSG00000082898	5.44694	12.9746	2.62319	10.3514	-7.7282	blue	R02
RNF13	ENSG00000082996	6.94613	11.3485	1.69076	9.65771	-7.96695	green	R05
PALB2	ENSG00000083093	2.79312	8.19604	1.43708	6.75896	-5.32189	blue	R02
DOP1A	ENSG00000083097	4.58227	22.2075	4.38504	17.8225	-13.4374	blue	R02
LYRM2	ENSG00000083099	2.50308	30.8989	5.88986	25.009	-19.1192	magenta	R09
BCKDHB	ENSG00000083123	2.84274	9.69883	1.61853	8.08031	-6.46178	blue	R02
KAT6A	ENSG00000083168	6.31609	34.9033	3.39079	31.5125	-28.1218	pink	R08
TUT7	ENSG00000083223	7.25563	33.311	14.5172	18.7938	-4.27659	turquoise	R01
ULK2	ENSG00000083290	3.16719	23.8033	2.73541	21.0679	-18.3325	pink	R08
TNPO1	ENSG00000083312	5.73079	59.9799	38.013	21.9669	16.0461	turquoise	R01
PLOD1	ENSG00000083444	4.71608	16.2922	2.05621	14.236	-12.1797	purple	R10
P2RX5	ENSG00000083454	3.41055	20.609	3.1179	17.4911	-14.3732	salmon	R13
ITGAE	ENSG00000083457	1.84722	33.9932	3.40038	30.5928	-27.1925	red	R06
DIS3	ENSG00000083520	4.21407	21.9263	5.04806	16.8782	-11.8302	blue	R02
PIBF1	ENSG00000083535	4.62726	56.3227	34.0382	22.2845	11.7537	turquoise	R01
TDRD3	ENSG00000083544	3.06022	8.60041	1.89993	6.70048	-4.80055	turquoise	R01
NUFIP1	ENSG00000083635	1.788	14.5082	1.19512	13.3131	-12.118	greenyellow	R11
PDS5B	ENSG00000083642	4.88147	12.3167	0.974801	11.3419	-10.3671	cyan	R14
OXCT1	ENSG00000083720	4.45572	25.8479	9.35731	16.4906	-7.13324	turquoise	R01
RRAGB	ENSG00000083750	3.47846	19.6974	2.58342	17.114	-14.5305	red	R06
CYLD	ENSG00000083799	6.47172	23.2738	3.38627	19.8875	-16.5013	green	R05
SLC27A5	ENSG00000083807	1.74275	12.2347	1.29641	10.9383	-9.64192	magenta	R09
ZNF324	ENSG00000083812	4.21058	48.2153	9.60452	38.6108	-29.0063	yellow	R04
ZNF671	ENSG00000083814	4.14538	20.9747	2.32757	18.6471	-16.3196	salmon	R13
ZNF416	ENSG00000083817	2.93287	12.4787	3.97573	8.50296	-4.52723	turquoise	R01
ZNF586	ENSG00000083828	4.89696	23.3878	10.1031	13.2846	-3.18151	turquoise	R01
ZNF446	ENSG00000083838	2.84493	9.35086	0.684034	8.66683	-7.9828	magenta	R09
ZNF264	ENSG00000083844	4.59632	13.5347	3.14193	10.3928	-7.25082	turquoise	R01
RPS5	ENSG00000083845	7.45778	25.6436	7.03757	18.606	-11.5684	cyan	R14
YTHDC1	ENSG00000083896	4.83994	32.1415	5.08517	27.0564	-21.9712	tan	R12
CHMP2B	ENSG00000083937	4.77627	46.0592	22.3859	23.6733	-1.28736	turquoise	R01
SMAP2	ENSG00000084070	8.85458	32.6342	5.71582	26.9184	-21.2026	darkred	R21
PPIE	ENSG00000084072	3.26516	15.6891	2.06662	13.6224	-11.5558	green	R05
ZMPSTE24	ENSG00000084073	4.90177	43.3633	18.909	24.4543	-5.54524	turquoise	R01
STARD7	ENSG00000084090	6.04514	43.5528	7.48557	36.0673	-28.5817	tan	R12
NOA1	ENSG00000084092	4.75729	48.612	9.69423	38.9177	-29.2235	tan	R12
REST	ENSG00000084093	5.30896	24.1201	5.18812	18.932	-13.7439	yellow	R04
HAL	ENSG00000084110	6.05756	10.8199	1.47424	9.34566	-7.87142	green	R05
SSH1	ENSG00000084112	4.28924	15.8946	2.50883	13.3858	-10.8769	yellow	R04
GSTP1	ENSG00000084207	6.94342	32.1207	7.93526	24.1855	-16.2502	brown	R03
APLP2	ENSG00000084234	7.36196	18.2663	2.09319	16.1731	-14.0799	brown	R03
FAM234B	ENSG00000084444	1.58892	12.1494	0.758865	11.3906	-10.6317	magenta	R09
WBP11	ENSG00000084463	4.88379	18.3943	3.19903	15.1953	-11.9962	greenyellow	R11
EIF3I	ENSG00000084623	5.80301	11.8403	1.30257	10.5377	-9.23514	cyan	R14
TXLNA	ENSG00000084652	5.27889	16.0199	2.64744	13.3724	-10.725	brown	R03
NCOA1	ENSG00000084676	6.86569	34.7219	8.00654	26.7153	-18.7088	black	R07
AGBL5	ENSG00000084693	2.7134	8.75647	1.51141	7.24506	-5.73365	turquoise	R01
KIF3C	ENSG00000084731	2.29573	12.0027	1.06684	10.9359	-9.86901	green	R05
RAB10	ENSG00000084733	6.76189	46.7767	23.5299	23.2468	0.283126	turquoise	R01
HADHA	ENSG00000084754	6.41766	18.5764	2.08305	16.4934	-14.4104	green	R05
MAPRE3	ENSG00000084764	1.75093	13.566	2.69577	10.8702	-8.1744	lightgreen	R18
CAD	ENSG00000084774	3.82087	17.8483	1.25633	16.592	-15.3357	grey60	R17
CD59	ENSG00000085063	3.7457	15.2589	2.68543	12.5734	-9.888	magenta	R09
CD82	ENSG00000085117	5.91916	11.6269	0.528309	11.0985	-10.5702	darkgreen	R22
BCORL1	ENSG00000085185	2.5078	12.7011	1.29577	11.4053	-10.1096	midnightblue	R15
ATRX	ENSG00000085224	5.72744	40.6587	21.6087	19.0499	2.55879	turquoise	R01
FCN1	ENSG00000085265	8.72517	17.8761	4.14508	13.731	-9.58589	brown	R03
MYNN	ENSG00000085274	3.85589	17.3502	4.37928	12.9709	-8.59165	blue	R02
SCAMP1	ENSG00000085365	3.80218	66.7524	44.8385	21.9139	22.9246	turquoise	R01
PREP	ENSG00000085377	3.56083	8.90782	2.20434	6.70348	-4.49915	turquoise	R01
HACE1	ENSG00000085382	2.33738	10.6185	1.62851	8.99	-7.3615	red	R06
SEH1L	ENSG00000085415	2.56403	33.9861	9.13004	24.856	-15.726	blue	R02
WDR47	ENSG00000085433	3.84287	19.9731	3.02506	16.948	-13.923	blue	R02
WDFY1	ENSG00000085449	5.60975	20.6743	5.36993	15.3044	-9.93449	pink	R08
OVGP1	ENSG00000085465	1.68181	17.0345	3.37584	13.6586	-10.2828	blue	R02
SLC25A24	ENSG00000085491	3.81416	22.3512	2.24712	20.104	-17.8569	pink	R08
MAP3K4	ENSG00000085511	4.79357	37.5254	24.098	13.4274	10.6705	turquoise	R01
PILRA	ENSG00000085514	7.47126	20.7507	2.32045	18.4303	-16.1098	magenta	R09
ABCB1	ENSG00000085563	3.45375	20.9968	6.05121	14.9456	-8.89438	green	R05
ZNF213	ENSG00000085644	2.79223	13.8276	0.945896	12.8817	-11.9358	midnightblue	R15
AKR1B1	ENSG00000085662	4.22998	15.5604	2.18098	13.3794	-11.1984	brown	R03
CPNE3	ENSG00000085719	5.33685	37.2656	20.1736	17.092	3.08162	turquoise	R01
RRN3	ENSG00000085721	3.31233	12.4833	0.791347	11.692	-10.9006	purple	R10
CTTN	ENSG00000085733	3.68542	28.8681	11.5888	17.2793	-5.69053	lightcyan	R16
MTIF2	ENSG00000085760	3.76936	18.9824	7.92616	11.0562	-3.13008	turquoise	R01
DDHD2	ENSG00000085788	3.70316	13.7343	1.87504	11.8593	-9.98425	blue	R02
EPS15	ENSG00000085832	5.98631	23.8715	1.19075	22.6807	-21.49	salmon	R13
MGST2	ENSG00000085871	2.88866	15.0241	2.899	12.1251	-9.22614	brown	R03
CHERP	ENSG00000085872	3.5562	13.3522	1.7228	11.6294	-9.90662	blue	R02
ATG16L1	ENSG00000085978	4.15508	18.0228	3.64892	14.3739	-10.725	brown	R03
USP40	ENSG00000085982	2.71756	14.3432	1.67643	12.6668	-10.9904	yellow	R04
POMGNT1	ENSG00000085998	3.25898	11.4662	1.00436	10.4619	-9.45751	green	R05
MAST2	ENSG00000086015	2.38458	12.9377	2.59509	10.3426	-7.7475	blue	R02
DNAJA1	ENSG00000086061	6.00393	54.3811	18.8936	35.4875	-16.5939	red	R06
B4GALT1	ENSG00000086062	6.10658	35.1577	3.79519	31.3626	-27.5674	magenta	R09
CHMP5	ENSG00000086065	4.17836	38.6225	7.65786	30.9646	-23.3067	red	R06
NFX1	ENSG00000086102	4.74109	43.8216	21.9461	21.8755	0.070676	turquoise	R01
DIMT1	ENSG00000086189	2.68055	8.90039	1.10802	7.79237	-6.68434	blue	R02
IPO11	ENSG00000086200	3.10402	15.3234	1.1994	14.124	-12.9247	greenyellow	R11
EIF2AK1	ENSG00000086232	7.15733	16.6589	2.9783	13.6806	-10.7023	darkturquoise	R23
NME8	ENSG00000086288	3.33187	13.2341	0.890593	12.3435	-11.4529	midnightblue	R15
SNX10	ENSG00000086300	6.17292	32.1891	11.5476	20.6415	-9.09388	turquoise	R01
SEPHS1	ENSG00000086475	3.88083	16.5481	5.9293	10.6188	-4.68952	turquoise	R01
MRPL28	ENSG00000086504	4.5756	11.5105	1.0717	10.4388	-9.36709	tan	R12
HBQ1	ENSG00000086506	5.30404	14.9363	1.99115	12.9452	-10.954	brown	R03
ITPKC	ENSG00000086544	3.57706	10.6945	0.618828	10.0756	-9.45681	darkturquoise	R23
RBM22	ENSG00000086589	5.85648	23.5154	2.78011	20.7352	-17.9551	purple	R10
TMED2	ENSG00000086598	6.09106	36.3117	14.2969	22.0148	-7.71795	turquoise	R01
ERO1B	ENSG00000086619	3.46987	17.7953	3.61237	14.183	-10.5706	turquoise	R01
ZFAND6	ENSG00000086666	5.38906	17.082	1.46679	15.6153	-14.1485	black	R07
TXLNG	ENSG00000086712	3.87092	16.7985	4.18405	12.6145	-8.43043	brown	R03
LAT2	ENSG00000086730	6.86796	14.5078	1.28611	13.2217	-11.9356	salmon	R13
HUWE1	ENSG00000086758	5.97756	50.7873	15.4549	35.3324	-19.8775	turquoise	R01
ZW10	ENSG00000086827	3.77252	20.9616	2.43575	18.5258	-16.0901	purple	R10
ALG9	ENSG00000086848	1.05467	14.1953	4.26858	9.92675	-5.65817	turquoise	R01
ACOX3	ENSG00000087008	3.73616	14.2697	3.20358	11.0661	-7.86249	blue	R02
MTMR2	ENSG00000087053	2.99938	17.0952	3.05842	14.0367	-10.9783	green	R05
PPP1R15A	ENSG00000087074	6.9642	26.804	5.42406	21.3799	-15.9558	lightgreen	R18
TRIP6	ENSG00000087077	2.37095	13.8303	2.11398	11.7163	-9.60233	yellow	R04
FTL	ENSG00000087086	12.1542	11.6717	2.25944	9.41231	-7.15287	turquoise	R01
SRRT	ENSG00000087087	4.98334	23.4696	2.54454	20.925	-18.3805	pink	R08
BAX	ENSG00000087088	4.69942	17.9232	2.00921	15.914	-13.9048	pink	R08
NLK	ENSG00000087095	4.72839	26.7677	1.76787	24.9998	-23.2319	purple	R10
PIGS	ENSG00000087111	4.46819	14.42	3.53268	10.8874	-7.35468	turquoise	R01
ATXN7L3	ENSG00000087152	5.74354	13.3933	2.35706	11.0362	-8.67917	brown	R03
PGS1	ENSG00000087157	6.65054	35.9687	11.7272	24.2415	-12.5144	magenta	R09
PSMC5	ENSG00000087191	4.32522	15.7582	1.2168	14.5414	-13.3246	salmon	R13
UIMC1	ENSG00000087206	5.8495	63.6337	11.1628	52.4709	-41.3081	blue	R02
LPCAT2	ENSG00000087253	5.67428	16.6817	3.9914	12.6903	-8.69894	turquoise	R01
OGFOD1	ENSG00000087263	3.45005	27.2299	8.06437	19.1655	-11.1011	turquoise	R01
SH3BP2	ENSG00000087266	6.62027	33.1008	7.35122	25.7495	-18.3983	blue	R02
NOP14	ENSG00000087269	4.8536	15.0012	1.36789	13.6333	-12.2654	pink	R08
ADD1	ENSG00000087274	6.58896	31.0199	3.15474	27.8651	-24.7104	red	R06
L2HGDH	ENSG00000087299	0.910985	14.6587	2.15387	12.5049	-10.351	yellow	R04
TXNDC16	ENSG00000087301	4.10335	34.9362	11.6463	23.2899	-11.6435	blue	R02
RTRAF	ENSG00000087302	3.97082	14.9292	2.77536	12.1539	-9.37852	cyan	R14
GMCL1	ENSG00000087338	4.74873	29.6526	14.913	14.7395	0.17348	turquoise	R01
SF3B2	ENSG00000087365	5.78193	23.2158	5.32795	17.8878	-12.5599	greenyellow	R11
KLHL42	ENSG00000087448	3.35762	21.8377	2.33003	19.5077	-17.1777	tan	R12
GNAS	ENSG00000087460	7.20153	15.7577	3.35292	12.4048	-9.05189	blue	R02
DNM1L	ENSG00000087470	4.31272	16.0552	5.36401	10.6912	-5.32719	turquoise	R01
ERGIC2	ENSG00000087502	4.58445	22.9907	5.79378	17.197	-11.4032	blue	R02
AURKA	ENSG00000087586	2.17264	15.8425	2.27348	13.569	-11.2956	blue	R02
CASS4	ENSG00000087589	5.95613	44.9812	9.33418	35.6471	-26.3129	yellow	R04
AAMDC	ENSG00000087884	0.955093	10.0774	2.03905	8.03832	-5.99927	turquoise	R01
RFX2	ENSG00000087903	3.99805	31.5878	7.69808	23.8897	-16.1916	lightgreen	R18
METTL2A	ENSG00000087995	2.83566	8.12092	0.242843	7.87808	-7.63524	salmon	R13
ALG6	ENSG00000088035	3.6728	40.3655	22.7704	17.5951	5.17534	turquoise	R01
CNOT3	ENSG00000088038	3.51324	19.1772	2.38294	16.7942	-14.4113	brown	R03
PTPN4	ENSG00000088179	5.50607	40.1828	11.935	28.2478	-16.3129	green	R05
DDX18	ENSG00000088205	4.76052	30.3525	4.8404	25.5121	-20.6717	greenyellow	R11
KHSRP	ENSG00000088247	5.01959	34.1225	5.07626	29.0462	-23.97	midnightblue	R15
EDEM2	ENSG00000088298	5.81965	11.2287	1.29194	9.93672	-8.64478	brown	R03
TPX2	ENSG00000088325	1.4916	14.3391	2.20438	12.1348	-9.93038	royalblue	R20
PDRG1	ENSG00000088356	2.84074	11.3538	0.678725	10.6751	-9.99635	grey60	R17
DOCK9	ENSG00000088387	4.41006	43.8476	5.35786	38.4898	-33.1319	darkgreen	R22
ANKRD10	ENSG00000088448	6.33739	16.1383	2.27882	13.8595	-11.5807	brown	R03
TGDS	ENSG00000088451	3.96993	14.3681	1.40188	12.9662	-11.5643	tan	R12
C3orf18	ENSG00000088543	2.93321	17.6657	1.2571	16.4086	-15.1515	darkgreen	R22
COQ9	ENSG00000088682	3.80182	8.74269	1.70805	7.03465	-5.3266	brown	R03
TMEM40	ENSG00000088726	2.63672	17.924	1.31861	16.6054	-15.2868	lightyellow	R19
CRLS1	ENSG00000088766	2.7973	30.0676	11.7091	18.3585	-6.64949	turquoise	R01
PPP1R13B	ENSG00000088808	1.81399	17.4271	1.75938	15.6677	-13.9083	magenta	R09
ATRN	ENSG00000088812	3.91228	15.0378	2.17576	12.8621	-10.6863	brown	R03
SMOX	ENSG00000088826	5.10118	14.7689	3.24339	11.5255	-8.28209	blue	R02
FKBP1A	ENSG00000088832	6.78311	12.0103	1.76663	10.2437	-8.47709	blue	R02
NSFL1C	ENSG00000088833	5.82801	17.0492	1.62518	15.4241	-13.7989	salmon	R13
DNAAF9	ENSG00000088854	2.95697	32.0905	11.563	20.5274	-8.9644	brown	R03
ZNF343	ENSG00000088876	2.51423	19.8177	8.15111	11.6666	-3.51549	turquoise	R01
MAVS	ENSG00000088888	5.34463	10.9451	2.03356	8.91157	-6.87801	blue	R02
XRN2	ENSG00000088930	7.11806	35.1427	7.04325	28.0994	-21.0562	magenta	R09
KIZ	ENSG00000088970	4.05252	22.8201	0.738418	22.0816	-21.3432	darkred	R21
DYNLL1	ENSG00000088986	5.05352	23.4042	7.23791	16.1663	-8.9284	black	R07
TESC	ENSG00000088992	7.34955	21.5678	3.74022	17.8275	-14.0873	darkgrey	R24
SNX5	ENSG00000089006	5.35826	8.70407	2.12013	6.58394	-4.46381	turquoise	R01
RPL6	ENSG00000089009	7.00577	56.5353	10.4965	46.0388	-35.5422	cyan	R14
SIRPG	ENSG00000089012	3.92431	26.7828	5.76255	21.0203	-15.2577	lightyellow	R19
MAPKAPK5	ENSG00000089022	3.78241	9.29415	0.804279	8.48987	-7.68559	yellow	R04
P2RX7	ENSG00000089041	3.92547	48.4027	12.1527	36.25	-24.0972	brown	R03
ESF1	ENSG00000089048	2.81505	32.7999	7.42359	25.3763	-17.9527	red	R06
RBBP9	ENSG00000089050	2.97929	26.0599	4.41997	21.6399	-17.2199	green	R05
ANAPC5	ENSG00000089053	5.19663	53.4402	6.05992	47.3803	-41.3203	midnightblue	R15
SLC23A2	ENSG00000089057	4.80185	18.9197	1.32144	17.5982	-16.2768	lightgreen	R18
SLC8B1	ENSG00000089060	4.95114	24.5862	1.93322	22.653	-20.7198	purple	R10
TMEM230	ENSG00000089063	5.44938	12.8459	1.51625	11.3296	-9.81339	green	R05
KDM2B	ENSG00000089094	3.70211	9.30501	0.870751	8.43426	-7.56351	green	R05
TASP1	ENSG00000089123	3.37485	43.0484	17.2876	25.7608	-8.47317	turquoise	R01
OAS1	ENSG00000089127	5.28914	52.4085	23.0101	29.3985	-6.3884	pink	R08
GCN1	ENSG00000089154	5.20972	35.3078	4.62523	30.6826	-26.0573	grey60	R17
RPLP0	ENSG00000089157	8.32674	25.9881	5.61091	20.3772	-14.7663	cyan	R14
PXN	ENSG00000089159	6.85555	24.0892	2.91358	21.1756	-18.262	greenyellow	R11
KIF16B	ENSG00000089177	2.91678	15.0538	1.57137	13.4824	-11.9111	cyan	R14
TRMT6	ENSG00000089195	3.17775	22.6262	3.24421	19.382	-16.1378	yellow	R04
PEBP1	ENSG00000089220	5.8601	25.0895	1.35142	23.738	-22.3866	salmon	R13
BRAP	ENSG00000089234	4.92589	53.7897	14.1364	39.6533	-25.517	blue	R02
ERP29	ENSG00000089248	6.24922	16.5858	0.968179	15.6176	-14.6495	grey60	R17
FUS	ENSG00000089280	5.34652	21.0028	5.4099	15.5929	-10.183	turquoise	R01
IGBP1	ENSG00000089289	5.26002	43.1845	5.53022	37.6543	-32.1241	cyan	R14
FXYD5	ENSG00000089327	6.56083	19.1869	3.08697	16.1	-13.013	brown	R03
ZNF302	ENSG00000089335	3.81899	10.0056	1.15145	8.85412	-7.70267	brown	R03
GRAMD1A	ENSG00000089351	5.91945	22.8308	3.85115	18.9797	-15.1285	magenta	R09
CDIP1	ENSG00000089486	3.7303	15.7203	1.25697	14.4633	-13.2063	magenta	R09
CMTM1	ENSG00000089505	4.60932	15.278	1.6629	13.6151	-11.9522	green	R05
GANAB	ENSG00000089597	6.13396	23.651	3.28186	20.3691	-17.0873	yellow	R04
GMIP	ENSG00000089639	7.6388	19.9201	3.45228	16.4678	-13.0155	blue	R02
RBM41	ENSG00000089682	3.10367	38.3058	19.6124	18.6933	0.919077	turquoise	R01
LAG3	ENSG00000089692	1.31454	17.2952	3.4638	13.8314	-10.3676	green	R05
MLF2	ENSG00000089693	5.39053	12.3554	0.974882	11.3805	-10.4056	purple	R10
DDX24	ENSG00000089737	5.05782	26.4709	4.18858	22.2824	-18.0938	greenyellow	R11
ZBTB25	ENSG00000089775	4.07608	15.9935	0.674046	15.3195	-14.6454	lightcyan	R16
NECAP1	ENSG00000089818	4.22447	17.5795	6.41513	11.1644	-4.74925	turquoise	R01
ARHGAP4	ENSG00000089820	7.15746	41.3928	3.96727	37.4255	-33.4583	tan	R12
DHX32	ENSG00000089876	3.09542	13.237	1.12167	12.1153	-10.9936	purple	R10
RCOR1	ENSG00000089902	5.81904	21.3107	5.6978	15.6129	-9.91507	black	R07
GPATCH2L	ENSG00000089916	5.19789	15.9713	3.82923	12.1421	-8.31285	blue	R02
LTBP4	ENSG00000090006	2.72248	50.6163	3.26573	47.3506	-44.0849	midnightblue	R15
BLVRB	ENSG00000090013	8.52971	21.1879	2.57148	18.6164	-16.0449	darkgrey	R24
SLC9A1	ENSG00000090020	3.4028	16.8076	4.46919	12.3384	-7.86918	turquoise	R01
SPTLC1	ENSG00000090054	4.52075	18.3443	2.42071	15.9236	-13.5029	blue	R02
PAPOLA	ENSG00000090060	6.27561	29.9245	11.874	18.0505	-6.17653	turquoise	R01
CCNK	ENSG00000090061	3.66724	38.4639	18.9687	19.4952	-0.526432	turquoise	R01
PCBP4	ENSG00000090097	2.24471	14.4051	1.21744	13.1877	-11.9703	cyan	R14
YPEL3	ENSG00000090238	8.35152	25.5172	7.71378	17.8034	-10.0897	black	R07
MRPS33	ENSG00000090263	1.73044	16.5147	2.71955	13.7952	-11.0756	red	R06
NDUFB2	ENSG00000090266	3.09773	15.1566	2.18643	12.9701	-10.7837	yellow	R04
NUDC	ENSG00000090273	4.60637	14.0451	1.38542	12.6597	-11.2743	greenyellow	R11
MAEA	ENSG00000090316	5.11713	25.9376	1.0304	24.9072	-23.8768	darkred	R21
ICAM1	ENSG00000090339	5.54383	13.1165	1.90106	11.2154	-9.31436	magenta	R09
STRN4	ENSG00000090372	5.33498	16.9593	1.03918	15.9202	-14.881	purple	R10
IRAK3	ENSG00000090376	5.97525	22.9372	2.82158	20.1156	-17.294	yellow	R04
LYZ	ENSG00000090382	11.4509	23.823	7.69895	16.1241	-8.42514	brown	R03
MUL1	ENSG00000090432	4.49428	12.5755	1.97343	10.6021	-8.62867	blue	R02
TFAP4	ENSG00000090447	2.24555	20.0932	3.43881	16.6544	-13.2156	blue	R02
PDCD7	ENSG00000090470	4.13468	25.8184	3.73459	22.0838	-18.3493	tan	R12
SPG21	ENSG00000090487	6.22629	20.1808	2.63452	17.5463	-14.9118	red	R06
DNAJB11	ENSG00000090520	3.40845	19.0172	3.95708	15.0601	-11.103	turquoise	R01
FLT3LG	ENSG00000090554	1.23212	42.3468	7.49132	34.8555	-27.3642	magenta	R09
RAB11FIP3	ENSG00000090565	2.38724	11.8859	1.04695	10.8389	-9.79196	green	R05
GNPTG	ENSG00000090581	4.73399	20.8344	4.77867	16.0558	-11.2771	blue	R02
ZNF268	ENSG00000090612	2.16251	19.3201	5.20295	14.1172	-8.91425	turquoise	R01
GOLGA3	ENSG00000090615	5.26224	24.1335	3.31819	20.8153	-17.4971	pink	R08
PABPC4	ENSG00000090621	5.08345	25.2181	2.24488	22.9733	-20.7284	cyan	R14
CERS4	ENSG00000090661	3.86026	13.0759	2.32254	10.7533	-8.4308	blue	R02
MCOLN1	ENSG00000090674	4.90519	26.004	4.37332	21.6307	-17.2574	red	R06
USP48	ENSG00000090686	4.91885	51.2297	11.3794	39.8503	-28.4708	blue	R02
EFNB1	ENSG00000090776	2.8704	15.1941	2.34181	12.8523	-10.5105	blue	R02
PDPR	ENSG00000090857	4.34756	11.0554	0.91049	10.1449	-9.23437	midnightblue	R15
AARS1	ENSG00000090861	4.40728	20.5855	4.8248	15.7607	-10.9359	black	R07
GLG1	ENSG00000090863	5.65874	24.7485	4.29733	20.4511	-16.1538	yellow	R04
TNRC6A	ENSG00000090905	4.73843	25.7318	7.80834	17.9235	-10.1152	turquoise	R01
PLEKHG2	ENSG00000090924	2.62402	16.3821	3.27693	13.1052	-9.82823	blue	R02
NAT14	ENSG00000090971	0.949474	14.8531	1.23905	13.614	-12.375	purple	R10
PITPNM2	ENSG00000090975	3.18548	17.6315	1.31012	16.3214	-15.0113	salmon	R13
EXOC1	ENSG00000090989	5.24596	16.7349	1.38417	15.3507	-13.9665	purple	R10
RBM27	ENSG00000091009	3.28207	56.6165	30.9457	25.6708	5.2749	turquoise	R01
OSBPL8	ENSG00000091039	7.30983	20.6615	7.73611	12.9254	-5.18925	turquoise	R01
DTX2	ENSG00000091073	3.14862	14.0825	0.859511	13.223	-12.3634	midnightblue	R15
NLRC4	ENSG00000091106	5.31446	13.0515	0.620686	12.4308	-11.8101	midnightblue	R15
PUS7	ENSG00000091127	2.13055	12.3073	2.36727	9.93999	-7.57272	blue	R02
DLD	ENSG00000091140	4.40615	16.6172	0.97433	15.6429	-14.6685	grey60	R17
WDR7	ENSG00000091157	4.68393	57.4906	24.5601	32.9304	-8.37031	turquoise	R01
TXNL1	ENSG00000091164	3.10929	13.1943	2.99248	10.2018	-7.2093	blue	R02
IL5RA	ENSG00000091181	3.43559	21.4136	2.55176	18.8619	-16.3101	lightcyan	R16
CMTM6	ENSG00000091317	7.96022	42.4488	21.3631	21.0858	0.277278	turquoise	R01
ITGA6	ENSG00000091409	5.43436	34.0838	9.10062	24.9832	-15.8826	lightyellow	R19
MAP3K20	ENSG00000091436	2.81264	54.9909	11.4077	43.5832	-32.1755	brown	R03
FH	ENSG00000091483	4.32392	10.9702	1.56117	9.40901	-7.84784	blue	R02
SEL1L3	ENSG00000091490	5.51388	24.234	6.27214	17.9619	-11.6897	turquoise	R01
CDV3	ENSG00000091527	7.16492	21.0584	7.18118	13.8773	-6.69608	turquoise	R01
ALKBH5	ENSG00000091542	6.39522	53.0164	18.5211	34.4954	-15.9743	black	R07
NLRP1	ENSG00000091592	6.81131	20.8159	4.69568	16.1202	-11.4245	blue	R02
SPAG7	ENSG00000091640	3.78264	26.6442	4.03662	22.6076	-18.5709	red	R06
ZC3HC1	ENSG00000091732	3.01405	13.429	2.65485	10.7741	-8.11929	blue	R02
TMEM101	ENSG00000091947	4.15072	19.0125	3.65557	15.3569	-11.7013	blue	R02
CD200	ENSG00000091972	2.39924	29.7202	11.1894	18.5307	-7.34131	salmon	R13
PSME1	ENSG00000092010	7.20845	29.816	10.2844	19.5316	-9.2471	pink	R08
PPP2R3C	ENSG00000092020	4.9312	14.5481	1.15308	13.395	-12.2419	greenyellow	R11
HAUS4	ENSG00000092036	4.68755	11.377	1.06406	10.313	-9.24892	yellow	R04
CEBPE	ENSG00000092067	3.16995	20.4245	4.78891	15.6356	-10.8467	lightcyan	R16
OSGEP	ENSG00000092094	4.25369	15.0951	1.55544	13.5397	-11.9843	yellow	R04
RNF31	ENSG00000092098	3.58413	20.1836	5.55162	14.632	-9.08036	pink	R08
SCFD1	ENSG00000092108	5.09313	44.4597	23.7954	20.6642	3.13121	turquoise	R01
G2E3	ENSG00000092140	3.39052	19.5994	7.04594	12.5535	-5.50755	turquoise	R01
HECTD1	ENSG00000092148	5.82665	47.1872	26.0484	21.1388	4.90965	turquoise	R01
HNRNPC	ENSG00000092199	7.57541	36.2959	6.34642	29.9495	-23.6031	red	R06
RPGRIP1	ENSG00000092200	2.75712	12.2179	1.18222	11.0357	-9.8535	salmon	R13
SUPT16H	ENSG00000092201	5.13806	39.2984	5.04437	34.254	-29.2096	greenyellow	R11
TOX4	ENSG00000092203	5.4266	18.9425	3.40963	15.5329	-12.1233	greenyellow	R11
GEMIN2	ENSG00000092208	1.55988	11.2396	2.82913	8.41043	-5.5813	turquoise	R01
TINF2	ENSG00000092330	5.82703	17.7689	2.14246	15.6265	-13.484	green	R05
TRPM7	ENSG00000092439	5.19099	14.1999	5.07974	9.12014	-4.0404	turquoise	R01
WDR76	ENSG00000092470	2.81607	20.6161	3.34489	17.2712	-13.9263	brown	R03
SNAP23	ENSG00000092531	6.41754	41.9992	15.0683	26.9309	-11.8626	turquoise	R01
COL9A3	ENSG00000092758	1.88293	13.1971	1.95382	11.2433	-9.28946	blue	R02
EZR	ENSG00000092820	6.98972	21.9405	2.05946	19.8811	-17.8216	greenyellow	R11
MYL6	ENSG00000092841	7.53944	38.5647	9.23005	29.3346	-20.1046	red	R06
AGO1	ENSG00000092847	4.89301	19.6065	2.3595	17.247	-14.8875	yellow	R04
RFFL	ENSG00000092871	5.46963	26.3102	4.10032	22.2099	-18.1096	black	R07
UNC13D	ENSG00000092929	6.69654	17.7052	1.74462	15.9606	-14.216	greenyellow	R11
MFSD11	ENSG00000092931	3.56105	18.6452	2.78048	15.8647	-13.0842	salmon	R13
DPYSL2	ENSG00000092964	5.3352	45.5935	21.2736	24.3199	-3.04632	brown	R03
GPATCH2	ENSG00000092978	2.6776	20.4832	1.82259	18.6606	-16.838	purple	R10
NUP50	ENSG00000093000	6.47216	26.0565	3.94426	22.1123	-18.168	yellow	R04
COMT	ENSG00000093010	4.47727	15.0927	3.35657	11.7361	-8.37954	brown	R03
ADA2	ENSG00000093072	5.49517	29.5371	10.5494	18.9876	-8.43821	brown	R03
VNN3P	ENSG00000093134	6.10277	16.3339	0.987252	15.3466	-14.3594	lightyellow	R19
ECHDC1	ENSG00000093144	4.14133	17.5616	2.74417	14.8174	-12.0732	yellow	R04
LRRFIP2	ENSG00000093167	4.3217	12.0216	0.500234	11.5213	-11.0211	pink	R08
SEC22C	ENSG00000093183	3.85677	9.86808	1.22508	8.643	-7.41793	red	R06
HDAC6	ENSG00000094631	4.02305	34.1872	4.56278	29.6245	-25.0617	tan	R12
UPRT	ENSG00000094841	3.38007	12.8161	1.55171	11.2644	-9.71269	red	R06
CDC23	ENSG00000094880	3.81522	18.8673	4.46999	14.3973	-9.92727	turquoise	R01
AAAS	ENSG00000094914	3.70263	24.7341	4.53052	20.2035	-15.673	yellow	R04
CBX5	ENSG00000094916	4.34971	16.6819	1.15804	15.5238	-14.3658	lightyellow	R19
SUCO	ENSG00000094975	5.19086	44.5287	12.9663	31.5625	-18.5962	blue	R02
MSH2	ENSG00000095002	2.14149	17.5366	7.10144	10.4352	-3.33373	turquoise	R01
MAP3K1	ENSG00000095015	7.4243	14.4928	2.19147	12.3013	-10.1099	green	R05
DHPS	ENSG00000095059	3.94072	13.5353	0.968674	12.5666	-11.5979	greenyellow	R11
HOOK2	ENSG00000095066	2.00316	19.7572	3.06766	16.6895	-13.6219	magenta	R09
ARCN1	ENSG00000095139	6.52189	39.3214	9.90193	29.4194	-19.5175	greenyellow	R11
TMEM38B	ENSG00000095209	2.32622	6.9329	0.71816	6.21474	-5.49658	pink	R08
PSMD5	ENSG00000095261	4.0604	18.9474	3.93851	15.0089	-11.0703	brown	R03
PTGS1	ENSG00000095303	5.65277	23.5926	7.33651	16.2561	-8.9196	lightcyan	R16
NUP188	ENSG00000095319	3.84833	24.4712	2.95276	21.5185	-18.5657	grey60	R17
CRAT	ENSG00000095321	4.4688	17.8477	1.9205	15.9272	-14.0067	brown	R03
SH2D3C	ENSG00000095370	6.73188	19.521	1.06476	18.4563	-17.3915	lightgreen	R18
NANS	ENSG00000095380	3.54872	18.5021	1.88447	16.6176	-14.7331	yellow	R04
TBC1D2	ENSG00000095383	4.85924	14.8394	2.04876	12.7907	-10.7419	brown	R03
CWF19L1	ENSG00000095485	4.78013	14.0983	2.66652	11.4317	-8.76521	blue	R02
BTAF1	ENSG00000095564	5.98001	19.4069	2.27336	17.1335	-14.8602	brown	R03
IKZF5	ENSG00000095574	3.94775	42.5653	27.4353	15.13	12.3053	turquoise	R01
BLNK	ENSG00000095585	3.39535	37.6517	15.9866	21.6652	-5.67863	salmon	R13
WAC	ENSG00000095787	6.06617	26.481	10.5034	15.9775	-5.47411	black	R07
CREM	ENSG00000095794	2.34855	21.8863	1.39201	20.4943	-19.1023	darkred	R21
NUBP2	ENSG00000095906	4.31489	15.3555	2.55323	12.8022	-10.249	blue	R02
SMIM24	ENSG00000095932	3.35304	9.69058	1.92067	7.76991	-5.84924	blue	R02
HIVEP1	ENSG00000095951	4.85253	31.3047	4.61507	26.6897	-22.0746	red	R06
FKBP5	ENSG00000096060	5.27954	16.9501	3.05366	13.8965	-10.8428	darkred	R21
SRPK1	ENSG00000096063	5.83023	35.6497	7.53661	28.1131	-20.5765	blue	R02
BRPF3	ENSG00000096070	4.26325	27.2388	8.45258	18.7863	-10.3337	black	R07
MRPS18A	ENSG00000096080	4.42522	13.5356	1.10739	12.4282	-11.3208	green	R05
TMEM14A	ENSG00000096092	1.71247	16.031	1.19375	14.8373	-13.6436	salmon	R13
EFHC1	ENSG00000096093	1.45754	25.5675	2.44024	23.1273	-20.687	lightgreen	R18
HSP90AB1	ENSG00000096384	7.39938	36.5456	11.0231	25.5225	-14.4994	turquoise	R01
CDC5L	ENSG00000096401	5.09445	53.9393	23.2868	30.6525	-7.36576	turquoise	R01
ITPR3	ENSG00000096433	4.59935	14.7723	0.887319	13.885	-12.9977	pink	R08
ZNF184	ENSG00000096654	3.45041	22.5822	9.43491	13.1473	-3.71238	turquoise	R01
SIRT1	ENSG00000096717	4.70649	13.9449	1.32124	12.6237	-11.3024	pink	R08
HNRNPH3	ENSG00000096746	4.38782	11.6668	1.62113	10.0457	-8.42455	blue	R02
IFT74	ENSG00000096872	1.92173	26.9544	3.84861	23.1058	-19.2572	blue	R02
JAK2	ENSG00000096968	6.14907	24.1967	3.14132	21.0553	-17.914	purple	R10
IL12RB1	ENSG00000096996	4.75758	18.4883	2.1645	16.3238	-14.1593	yellow	R04
ABL1	ENSG00000097007	3.84104	28.3897	8.12876	20.2609	-12.1321	yellow	R04
ACOT7	ENSG00000097021	1.52057	11.5167	0.774328	10.7424	-9.96809	yellow	R04
SH3GLB1	ENSG00000097033	6.21878	40.002	7.66922	32.3328	-24.6636	magenta	R09
CDC7	ENSG00000097046	2.91787	16.5887	1.3828	15.2059	-13.8231	royalblue	R20
PCSK5	ENSG00000099139	2.71383	16.545	3.18635	13.3587	-10.1723	brown	R03
SCD	ENSG00000099194	1.71798	15.2886	1.16761	14.121	-12.9534	royalblue	R20
TMED1	ENSG00000099203	3.79981	8.02902	1.38992	6.63909	-5.24917	blue	R02
ABLIM1	ENSG00000099204	5.78851	29.3539	5.04181	24.3121	-19.2703	lightyellow	R19
ERMP1	ENSG00000099219	4.15467	18.4632	1.60309	16.8601	-15.257	tan	R12
RAB18	ENSG00000099246	5.20418	32.7194	9.37662	23.3428	-13.9662	blue	R02
MACROH2A2	ENSG00000099284	1.43245	10.5043	3.02597	7.47829	-4.45232	turquoise	R01
WASHC2A	ENSG00000099290	4.84493	17.8638	6.31661	11.5471	-5.23053	turquoise	R01
MAST3	ENSG00000099308	6.64308	43.1324	10.6021	32.5303	-21.9282	yellow	R04
MZF1	ENSG00000099326	3.88248	18.3065	1.67045	16.6361	-14.9656	red	R06
OCEL1	ENSG00000099330	3.23881	12.6447	1.81481	10.8299	-9.01506	brown	R03
MYO9B	ENSG00000099331	6.90996	28.4361	6.56524	21.8708	-15.3056	yellow	R04
KCNK6	ENSG00000099337	4.02636	12.2311	2.00088	10.2302	-8.22936	brown	R03
CATSPERG	ENSG00000099338	1.02757	23.7689	3.16195	20.607	-17.445	tan	R12
PSMD8	ENSG00000099341	5.69549	12.4478	3.31743	9.13037	-5.81294	turquoise	R01
FBXL19	ENSG00000099364	3.64653	16.2791	1.09066	15.1884	-14.0977	pink	R08
HSD3B7	ENSG00000099377	1.11683	13.1856	1.56297	11.6227	-10.0597	red	R06
SETD1A	ENSG00000099381	2.72422	11.7354	1.10991	10.6255	-9.51561	lightcyan	R16
BCL7C	ENSG00000099385	3.50459	14.3593	3.1758	11.1835	-8.00768	turquoise	R01
CIRBP	ENSG00000099622	6.91586	24.7136	3.31033	21.4033	-18.093	tan	R12
ATP5F1D	ENSG00000099624	4.44581	21.7694	2.91288	18.8565	-15.9436	tan	R12
HNRNPM	ENSG00000099783	5.80211	44.3739	12.5137	31.8602	-19.3465	blue	R02
MARCHF2	ENSG00000099785	7.51705	16.5656	3.30774	13.2579	-9.95013	blue	R02
NDUFB7	ENSG00000099795	4.67913	19.4029	0.961028	18.4419	-17.4808	royalblue	R20
TECR	ENSG00000099797	4.49983	12.5862	2.82642	9.75978	-6.93336	turquoise	R01
TIMM13	ENSG00000099800	3.78948	16.8724	4.63831	12.234	-7.59573	turquoise	R01
CDC34	ENSG00000099804	8.23227	15.1568	1.54526	13.6116	-12.0663	darkgrey	R24
MTAP	ENSG00000099810	3.02654	27.2491	6.64696	20.6021	-13.9552	brown	R03
POLR2E	ENSG00000099817	5.02624	13.4537	0.988879	12.4649	-11.476	royalblue	R20
POLRMT	ENSG00000099821	4.39326	15.1794	1.05627	14.1232	-13.0669	pink	R08
RASSF7	ENSG00000099849	3.40826	17.5158	0.977596	16.5382	-15.5606	midnightblue	R15
GADD45B	ENSG00000099860	5.79362	15.8501	3.43061	12.4195	-8.98889	blue	R02
MKNK2	ENSG00000099875	7.94607	27.9405	7.33642	20.604	-13.2676	turquoise	R01
ARVCF	ENSG00000099889	1.82888	26.8739	7.22451	19.6494	-12.4249	green	R05
TRMT2A	ENSG00000099899	4.74236	21.9168	2.50558	19.4112	-16.9056	midnightblue	R15
RANBP1	ENSG00000099901	3.41134	10.0021	0.824559	9.17755	-8.353	purple	R10
ZDHHC8	ENSG00000099904	3.79366	15.9244	2.64237	13.282	-10.6397	blue	R02
KLHL22	ENSG00000099910	5.04484	16.5176	2.33952	14.1781	-11.8385	blue	R02
MED15	ENSG00000099917	5.06136	12.3975	1.13944	11.2581	-10.1186	magenta	R09
SNAP29	ENSG00000099940	4.57182	16.8261	2.8371	13.989	-11.1519	blue	R02
CRKL	ENSG00000099942	6.49764	47.4961	12.2028	35.2933	-23.0906	black	R07
LZTR1	ENSG00000099949	4.16391	15.0054	1.12819	13.8772	-12.749	midnightblue	R15
SMARCB1	ENSG00000099956	2.12697	17.0445	4.67554	12.369	-7.69344	blue	R02
BCL2L13	ENSG00000099968	5.10712	17.0616	1.21746	15.8441	-14.6266	purple	R10
DDT	ENSG00000099977	2.80663	9.82592	0.26852	9.5574	-9.28888	darkgreen	R22
OSM	ENSG00000099985	3.64193	23.4634	2.42839	21.035	-18.6067	green	R05
CABIN1	ENSG00000099991	5.66996	32.5406	4.62295	27.9177	-23.2947	lightgreen	R18
TBC1D10A	ENSG00000099992	3.63568	9.56087	1.72155	7.83932	-6.11777	blue	R02
SF3A1	ENSG00000099995	6.07009	47.2196	8.81349	38.4062	-29.5927	yellow	R04
RNF215	ENSG00000099999	2.55799	19.9351	3.86873	16.0664	-12.1977	blue	R02
SPECC1L	ENSG00000100014	2.99893	11.4112	0.535232	10.8759	-10.3407	grey60	R17
PPIL2	ENSG00000100023	4.39705	13.389	3.74037	9.64858	-5.90821	turquoise	R01
YPEL1	ENSG00000100027	3.79622	42.164	16.0653	26.0987	-10.0334	green	R05
SNRPD3	ENSG00000100028	4.453	20.398	3.17543	17.2226	-14.0472	cyan	R14
PES1	ENSG00000100029	4.22944	11.5324	0.876435	10.6559	-9.7795	greenyellow	R11
MAPK1	ENSG00000100030	7.39411	20.0875	4.70548	15.382	-10.6766	black	R07
GGT1	ENSG00000100031	2.86021	10.066	0.694769	9.37127	-8.6765	midnightblue	R15
PPM1F	ENSG00000100034	6.59369	9.486	0.756607	8.72939	-7.97279	magenta	R09
TOP3B	ENSG00000100038	3.83122	21.3754	1.45166	19.9238	-18.4721	cyan	R14
CYTH4	ENSG00000100055	8.20813	44.1294	14.091	30.0384	-15.9473	magenta	R09
ESS2	ENSG00000100056	3.8068	12.2808	0.956099	11.3247	-10.3686	darkred	R21
MFNG	ENSG00000100060	6.80892	21.3274	3.18272	18.1446	-14.9619	yellow	R04
LRP5L	ENSG00000100068	3.01361	11.0829	0.851629	10.2312	-9.3796	darkturquoise	R23
SLC25A1	ENSG00000100075	4.74667	15.6481	2.50962	13.1385	-10.6289	blue	R02
GRK3	ENSG00000100077	4.99863	51.7221	19.996	31.7262	-11.7302	brown	R03
LGALS2	ENSG00000100079	2.62421	15.6626	4.62923	11.0334	-6.40414	brown	R03
GGA1	ENSG00000100083	4.23982	18.5038	3.18402	15.3198	-12.1358	blue	R02
HIRA	ENSG00000100084	2.98526	10.7395	1.09981	9.63969	-8.53988	purple	R10
SH3BP1	ENSG00000100092	5.27382	10.2547	0.519498	9.7352	-9.2157	greenyellow	R11
LGALS1	ENSG00000100097	6.34888	25.3001	5.58369	19.7164	-14.1327	brown	R03
HPS4	ENSG00000100099	3.6159	13.5653	0.932417	12.6329	-11.7005	lightcyan	R16
PIK3IP1	ENSG00000100100	6.99197	34.6388	5.12704	29.5118	-24.3847	yellow	R04
SRRD	ENSG00000100104	5.24942	26.4862	4.24803	22.2382	-17.9902	lightcyan	R16
PATZ1	ENSG00000100105	4.31085	35.5725	7.66612	27.9064	-20.2403	yellow	R04
TRIOBP	ENSG00000100106	4.92296	12.2088	0.873749	11.335	-10.4613	pink	R08
TFIP11	ENSG00000100109	5.17568	9.33521	2.58812	6.74709	-4.15897	turquoise	R01
GCAT	ENSG00000100116	2.36623	12.2697	2.03822	10.2315	-8.19325	pink	R08
ANKRD54	ENSG00000100124	3.04878	10.844	1.35933	9.48465	-8.12532	brown	R03
EIF3L	ENSG00000100129	6.43727	51.9751	6.92169	45.0534	-38.1318	cyan	R14
SNU13	ENSG00000100138	5.25601	31.4001	6.38145	25.0187	-18.6372	yellow	R04
MICALL1	ENSG00000100139	3.70039	29.853	5.91796	23.935	-18.017	yellow	R04
CCDC134	ENSG00000100147	3.56981	17.2571	5.14747	12.1097	-6.96219	turquoise	R01
DEPDC5	ENSG00000100150	3.19548	15.9173	1.52936	14.3879	-12.8585	green	R05
PICK1	ENSG00000100151	3.09663	14.2649	1.83372	12.4311	-10.5974	cyan	R14
DDX17	ENSG00000100201	8.90839	19.4827	2.40781	17.0749	-14.6671	green	R05
TCF20	ENSG00000100207	5.201	44.4085	10.5246	33.8839	-23.3593	yellow	R04
HSCB	ENSG00000100209	2.01006	14.1028	0.54299	13.5598	-13.0168	salmon	R13
CBY1	ENSG00000100211	2.6426	13.5751	1.11469	12.4604	-11.3457	purple	R10
TOMM22	ENSG00000100216	4.8168	25.6748	4.04301	21.6317	-17.5887	tan	R12
XBP1	ENSG00000100219	6.70765	37.7599	8.12518	29.6347	-21.5096	green	R05
RTCB	ENSG00000100220	4.97514	18.5838	2.35758	16.2262	-13.8686	red	R06
JOSD1	ENSG00000100221	5.28552	41.7235	3.09995	38.6235	-35.5236	magenta	R09
FBXO7	ENSG00000100225	8.71457	14.8703	1.25471	13.6156	-12.3609	darkturquoise	R23
GTPBP1	ENSG00000100226	5.73617	21.0012	1.4386	19.5626	-18.124	lightcyan	R16
POLDIP3	ENSG00000100227	6.11444	8.13908	0.533937	7.60514	-7.0712	greenyellow	R11
RAB36	ENSG00000100228	1.55552	17.7677	2.07777	15.6899	-13.6121	lightgreen	R18
PPP6R2	ENSG00000100239	5.65651	17.3978	4.40098	12.9968	-8.59582	turquoise	R01
SBF1	ENSG00000100241	6.31057	49.7244	13.3581	36.3663	-23.0082	brown	R03
SUN2	ENSG00000100242	7.99337	49.3007	13.5467	35.754	-22.2072	brown	R03
CYB5R3	ENSG00000100243	4.79365	37.0557	4.45498	32.6008	-28.1458	red	R06
DNAL4	ENSG00000100246	3.03599	13.4262	2.05258	11.3736	-9.32099	cyan	R14
LMF2	ENSG00000100258	5.75359	20.2293	2.49042	17.7389	-15.2485	cyan	R14
RHBDD3	ENSG00000100263	2.4986	15.4981	2.76371	12.7344	-9.97068	blue	R02
PACSIN2	ENSG00000100266	7.06001	16.6936	1.67778	15.0159	-13.3381	red	R06
TTLL1	ENSG00000100271	2.2787	9.52106	0.73937	8.78169	-8.04232	green	R05
AP1B1	ENSG00000100280	5.30623	20.1158	5.49111	14.6247	-9.13358	black	R07
HMGXB4	ENSG00000100281	3.39841	8.37739	0.694871	7.68252	-6.98765	darkturquoise	R23
TOM1	ENSG00000100284	5.21918	15.3097	1.60915	13.7005	-12.0914	red	R06
CHKB	ENSG00000100288	2.13562	17.9444	2.89043	15.054	-12.1636	blue	R02
HMOX1	ENSG00000100292	5.68128	11.6425	1.99777	9.64473	-7.64697	brown	R03
MCAT	ENSG00000100294	2.39945	6.60571	1.0308	5.57491	-4.54411	blue	R02
THOC5	ENSG00000100296	5.12748	34.6372	10.3811	24.2561	-13.8749	magenta	R09
MCM5	ENSG00000100297	4.96138	15.5476	1.28404	14.2636	-12.9795	purple	R10
ARSA	ENSG00000100299	4.95381	12.6703	0.973672	11.6966	-10.723	cyan	R14
TSPO	ENSG00000100300	7.16765	22.0537	4.06395	17.9897	-13.9258	red	R06
TTLL12	ENSG00000100304	4.06947	9.0594	0.607439	8.45196	-7.84452	greenyellow	R11
CBX7	ENSG00000100307	5.67885	23.1707	2.04033	21.1304	-19.0901	darkgreen	R22
PDGFB	ENSG00000100311	2.1965	13.4694	1.43956	12.0298	-10.5903	salmon	R13
RPL3	ENSG00000100316	8.52364	43.2004	13.7287	29.4717	-15.743	cyan	R14
ZMAT5	ENSG00000100319	3.77579	26.4412	2.98415	23.4571	-20.4729	tan	R12
SYNGR1	ENSG00000100321	1.48861	17.5004	4.08339	13.417	-9.33358	blue	R02
TAB1	ENSG00000100324	4.32879	17.1518	1.95557	15.1962	-13.2406	purple	R10
ASCC2	ENSG00000100325	7.75233	24.8214	2.78429	22.0371	-19.2529	darkgrey	R24
MTMR3	ENSG00000100330	6.96164	33.7278	1.91408	31.8138	-29.8997	darkred	R21
MIEF1	ENSG00000100335	4.17104	20.4929	3.36974	17.1231	-13.7534	yellow	R04
APOL1	ENSG00000100342	4.31068	28.4458	14.7644	13.6815	1.0829	pink	R08
MYH9	ENSG00000100345	9.19372	30.1251	5.44405	24.681	-19.237	greenyellow	R11
CACNA1I	ENSG00000100346	2.54277	27.0713	5.4076	21.6637	-16.2561	darkgreen	R22
SAMM50	ENSG00000100347	3.58512	11.1632	1.51461	9.64861	-8.134	blue	R02
TXN2	ENSG00000100348	4.51707	9.27096	0.726092	8.54487	-7.81878	black	R07
GRAP2	ENSG00000100351	6.09225	19.1339	3.28882	15.8451	-12.5563	lightcyan	R16
EIF3D	ENSG00000100353	6.79462	31.1841	5.33234	25.8518	-20.5194	cyan	R14
TNRC6B	ENSG00000100354	6.58637	47.3432	17.065	30.2783	-13.2133	turquoise	R01
IFT27	ENSG00000100360	2.71436	20.1089	1.12818	18.9807	-17.8526	magenta	R09
KIAA0930	ENSG00000100364	5.34226	24.8612	6.40247	18.4587	-12.0563	brown	R03
NCF4	ENSG00000100365	7.49954	34.2268	7.00284	27.224	-20.2211	magenta	R09
CSF2RB	ENSG00000100368	9.01895	21.9367	2.34126	19.5955	-17.2542	lightgreen	R18
SLC25A17	ENSG00000100372	2.56529	11.2256	0.700486	10.5251	-9.82465	midnightblue	R15
FAM118A	ENSG00000100376	4.15887	10.6783	1.45689	9.22141	-7.76453	green	R05
KCTD17	ENSG00000100379	3.01798	11.6556	1.04543	10.6102	-9.56479	lightcyan	R16
ST13	ENSG00000100380	7.15452	29.4564	10.9005	18.5558	-7.6553	black	R07
IL2RB	ENSG00000100385	6.14134	31.5517	10.5747	20.977	-10.4023	green	R05
RBX1	ENSG00000100387	4.19487	15.555	1.00999	14.545	-13.535	darkturquoise	R23
EP300	ENSG00000100393	6.39506	71.7187	8.02739	63.6913	-55.664	midnightblue	R15
L3MBTL2	ENSG00000100395	4.09559	13.6912	2.12691	11.5643	-9.4374	brown	R03
RANGAP1	ENSG00000100401	4.62395	13.8575	2.36102	11.4965	-9.13548	brown	R03
ZC3H7B	ENSG00000100403	4.423	23.4197	9.40472	14.015	-4.61028	turquoise	R01
PHF5A	ENSG00000100410	3.73149	18.3093	3.58572	14.7235	-11.1378	blue	R02
ACO2	ENSG00000100412	5.44596	23.9018	11.0196	12.8822	-1.86253	black	R07
POLR3H	ENSG00000100413	3.80494	11.0221	0.644261	10.3779	-9.73363	pink	R08
TRMU	ENSG00000100416	3.51926	10.7936	1.03523	9.75838	-8.72316	yellow	R04
PMM1	ENSG00000100417	2.38148	8.27043	1.39483	6.8756	-5.48077	blue	R02
DESI1	ENSG00000100418	4.57432	12.3772	1.47902	10.8982	-9.41916	lightcyan	R16
CERK	ENSG00000100422	6.69267	17.9402	2.37729	15.5629	-13.1856	yellow	R04
BRD1	ENSG00000100425	5.54747	40.1267	8.52867	31.598	-23.0693	yellow	R04
ZBED4	ENSG00000100426	4.64361	27.6114	7.5909	20.0205	-12.4296	blue	R02
MLC1	ENSG00000100427	3.31693	20.471	5.94514	14.5259	-8.58075	green	R05
ABHD4	ENSG00000100439	4.49335	29.1213	6.15365	22.9676	-16.814	black	R07
KHNYN	ENSG00000100441	6.28715	14.708	1.67773	13.0303	-11.3526	greenyellow	R11
FKBP3	ENSG00000100442	3.41058	35.1541	5.47479	29.6794	-24.2046	yellow	R04
SDR39U1	ENSG00000100445	4.07704	26.6483	4.91327	21.735	-16.8218	blue	R02
GZMH	ENSG00000100450	5.70869	34.1968	10.6873	23.5095	-12.8222	green	R05
GZMB	ENSG00000100453	5.90744	49.5474	15.4571	34.0903	-18.6331	green	R05
RBM23	ENSG00000100461	5.54277	35.5624	8.34794	27.2144	-18.8665	blue	R02
PRMT5	ENSG00000100462	4.37182	12.8752	1.68471	11.1905	-9.5058	yellow	R04
AP4S1	ENSG00000100478	2.25197	18.5883	2.75906	15.8293	-13.0702	blue	R02
POLE2	ENSG00000100479	2.30203	23.5091	5.3144	18.1947	-12.8803	black	R07
VCPKMT	ENSG00000100483	4.63648	19.1164	5.12726	13.9891	-8.86187	blue	R02
SOS2	ENSG00000100485	6.46891	10.9675	0.640995	10.3265	-9.68554	purple	R10
CDKL1	ENSG00000100490	2.95521	13.3104	1.79876	11.5117	-9.7129	black	R07
NIN	ENSG00000100503	7.07042	25.5878	2.82121	22.7666	-19.9454	lightcyan	R16
PYGL	ENSG00000100504	7.84709	28.0935	5.51619	22.5774	-17.0612	magenta	R09
PSMC6	ENSG00000100519	3.81236	28.1417	2.95973	25.182	-22.2222	tan	R12
GNPNAT1	ENSG00000100522	2.7146	21.9569	11.9327	10.0242	1.90846	turquoise	R01
DDHD1	ENSG00000100523	4.46743	15.6279	0.612476	15.0154	-14.403	darkred	R21
CNIH1	ENSG00000100528	3.78627	39.2357	21.239	17.9967	3.24232	turquoise	R01
CGRRF1	ENSG00000100532	2.35231	20.3484	2.59528	17.7531	-15.1579	red	R06
ATP6V1D	ENSG00000100554	4.39991	46.2208	12.4888	33.732	-21.2432	red	R06
PLEK2	ENSG00000100558	4.39865	14.8441	1.12394	13.7202	-12.5963	lightcyan	R16
PIGH	ENSG00000100564	3.28696	10.2591	1.31293	8.94616	-7.63322	brown	R03
PSMA3	ENSG00000100567	4.07695	33.7747	12.4638	21.3109	-8.84713	red	R06
VTI1B	ENSG00000100568	5.663	34.8567	15.306	19.5507	-4.24476	black	R07
TIMM9	ENSG00000100575	2.07878	8.63136	0.683349	7.94801	-7.26466	cyan	R14
GSTZ1	ENSG00000100577	2.34084	23.1841	3.84857	19.3356	-15.487	brown	R03
KIAA0586	ENSG00000100578	3.35437	22.014	9.0105	13.0035	-3.99302	turquoise	R01
TMED8	ENSG00000100580	4.61191	14.7422	2.6263	12.1159	-9.48959	blue	R02
AHSA1	ENSG00000100591	5.26679	17.2518	2.2692	14.9826	-12.7134	brown	R03
DAAM1	ENSG00000100592	2.22794	16.7312	2.9171	13.8141	-10.897	blue	R02
SPTLC2	ENSG00000100596	5.81656	15.2479	2.83099	12.4169	-9.5859	blue	R02
RIN3	ENSG00000100599	5.59212	19.4947	1.70661	17.7881	-16.0815	blue	R02
LGMN	ENSG00000100600	1.61925	17.689	2.49848	15.1906	-12.6921	blue	R02
ALKBH1	ENSG00000100601	3.4655	9.00734	1.57284	7.4345	-5.86166	blue	R02
SNW1	ENSG00000100603	5.78661	56.1359	13.8197	42.3162	-28.4964	red	R06
ITPK1	ENSG00000100605	5.86591	37.3617	3.56273	33.7989	-30.2362	lightgreen	R18
DHRS7	ENSG00000100612	6.16161	19.8498	1.37623	18.4736	-17.0973	purple	R10
PPM1A	ENSG00000100614	6.53434	24.8429	9.97078	14.8722	-4.90138	black	R07
CEP128	ENSG00000100629	2.42921	45.8584	23.585	22.2735	1.31151	turquoise	R01
ERH	ENSG00000100632	3.97455	20.5946	0.908331	19.6862	-18.7779	green	R05
HIF1A	ENSG00000100644	6.93635	35.1404	8.64769	26.4927	-17.845	purple	R10
SUSD6	ENSG00000100647	6.8837	37.0933	9.39063	27.7027	-18.312	yellow	R04
SRSF5	ENSG00000100650	7.15434	27.5256	4.86934	22.6562	-17.7869	yellow	R04
EIF5	ENSG00000100664	6.06488	18.3523	5.24135	13.1109	-7.86956	turquoise	R01
DICER1	ENSG00000100697	6.57287	17.5606	2.3955	15.1651	-12.7695	yellow	R04
ZFYVE21	ENSG00000100711	2.59846	11.5418	1.98383	9.55799	-7.57416	blue	R02
MTHFD1	ENSG00000100714	2.39313	11.1611	0.886124	10.2749	-9.38882	black	R07
TCL1A	ENSG00000100721	5.29126	22.0594	8.68176	13.3777	-4.69592	salmon	R13
ZC3H14	ENSG00000100722	3.30745	11.2688	0.828	10.4408	-9.61285	grey60	R17
TELO2	ENSG00000100726	3.84946	17.7119	4.9198	12.7921	-7.8723	turquoise	R01
PCNX1	ENSG00000100731	7.07002	28.7275	5.0794	23.6481	-18.5687	brown	R03
GSKIP	ENSG00000100744	3.1372	12.6378	1.92711	10.7107	-8.78362	blue	R02
VRK1	ENSG00000100749	4.55575	34.5765	15.9191	18.6574	-2.73834	turquoise	R01
PSMC1	ENSG00000100764	3.66724	14.3939	2.4227	11.9712	-9.54846	red	R06
RPS6KA5	ENSG00000100784	4.85798	16.3234	1.21887	15.1045	-13.8856	lightgreen	R18
PPP4R3A	ENSG00000100796	6.26919	27.0977	5.65179	21.4459	-15.7941	blue	R02
C14orf93	ENSG00000100802	3.32101	21.7936	3.61186	18.1817	-14.5698	magenta	R09
PSMB5	ENSG00000100804	4.03416	16.5885	5.786	10.8025	-5.01647	turquoise	R01
YY1	ENSG00000100811	6.10715	41.0894	16.9465	24.1429	-7.19636	black	R07
ACIN1	ENSG00000100813	6.42868	19.8669	1.40547	18.4614	-17.056	greenyellow	R11
CCNB1IP1	ENSG00000100814	3.01296	10.9464	2.29549	8.65095	-6.35546	turquoise	R01
TRIP11	ENSG00000100815	4.24356	31.2173	10.1768	21.0405	-10.8637	turquoise	R01
APEX1	ENSG00000100823	5.25796	18.1895	1.44137	16.7481	-15.3067	magenta	R09
PABPN1	ENSG00000100836	4.55158	51.8839	6.04042	45.8434	-39.803	tan	R12
ARHGAP5	ENSG00000100852	4.12314	20.1728	1.62729	18.5455	-16.9182	darkgreen	R22
CINP	ENSG00000100865	3.78358	15.6175	5.45795	10.1596	-4.70164	turquoise	R01
SRP54	ENSG00000100883	5.20744	28.6235	2.58724	26.0362	-23.449	cyan	R14
CHD8	ENSG00000100888	5.42625	34.7284	6.47832	28.25	-21.7717	greenyellow	R11
PCK2	ENSG00000100889	2.61624	25.0167	4.97214	20.0446	-15.0724	brown	R03
PRORP	ENSG00000100890	2.15675	14.1298	1.21386	12.9159	-11.7021	greenyellow	R11
DCAF11	ENSG00000100897	4.99167	20.6479	2.95673	17.6911	-14.7344	tan	R12
PSMA6	ENSG00000100902	3.24442	20.5662	6.08348	14.4827	-8.39927	blue	R02
NFKBIA	ENSG00000100906	7.49384	12.7887	1.6526	11.1362	-9.48355	greenyellow	R11
EMC9	ENSG00000100908	1.53219	17.6552	2.61224	15.043	-12.4308	pink	R08
PSME2	ENSG00000100911	4.95171	31.5885	17.3788	14.2096	3.16923	pink	R08
BRMS1L	ENSG00000100916	0.935101	13.3707	1.47349	11.8972	-10.4237	yellow	R04
REC8	ENSG00000100918	2.39218	16.515	2.53983	13.9752	-11.4353	pink	R08
SEC23A	ENSG00000100934	4.58182	27.7668	10.0478	17.719	-7.67115	turquoise	R01
GMPR2	ENSG00000100938	4.90606	28.4212	4.39553	24.0257	-19.6302	magenta	R09
PNN	ENSG00000100941	5.12754	28.3002	9.32888	18.9714	-9.64248	turquoise	R01
RABGGTA	ENSG00000100949	3.21018	12.3349	2.50246	9.8324	-7.32994	black	R07
PCIF1	ENSG00000100982	5.20117	15.8385	2.29123	13.5473	-11.2561	yellow	R04
GSS	ENSG00000100983	2.93434	23.046	5.48199	17.564	-12.082	blue	R02
MMP9	ENSG00000100985	7.18067	26.4574	4.52524	21.9322	-17.407	lightgreen	R18
TRPC4AP	ENSG00000100991	6.86121	16.4096	1.661	14.7486	-13.0876	brown	R03
PYGB	ENSG00000100994	5.48713	12.1497	2.0586	10.0911	-8.03254	blue	R02
ABHD12	ENSG00000100997	3.30049	13.6681	1.42953	12.2386	-10.8091	tan	R12
CD40	ENSG00000101017	3.64379	19.748	3.39474	16.3532	-12.9585	salmon	R13
UQCC1	ENSG00000101019	3.80481	15.948	1.24294	14.705	-13.4621	purple	R10
ZMYND8	ENSG00000101040	5.21973	40.8445	12.6085	28.236	-15.6275	blue	R02
IFT52	ENSG00000101052	3.87007	18.4794	1.96915	16.5103	-14.5411	lightcyan	R16
MYBL2	ENSG00000101057	2.91998	12.2028	1.70757	10.4953	-8.78771	royalblue	R20
NDRG3	ENSG00000101079	4.90227	24.2516	3.09464	21.157	-18.0624	yellow	R04
SLA2	ENSG00000101082	5.46152	24.1007	2.78529	21.3154	-18.5301	purple	R10
RAB5IF	ENSG00000101084	4.53811	19.8197	2.14839	17.6713	-15.5229	yellow	R04
NFATC2	ENSG00000101096	5.14748	58.6076	14.1163	44.4913	-30.3751	brown	R03
PABPC1L	ENSG00000101104	3.66456	23.0121	3.36551	19.6466	-16.2811	yellow	R04
STK4	ENSG00000101109	7.80669	34.4064	5.97158	28.4348	-22.4632	greenyellow	R11
ADNP	ENSG00000101126	5.48061	58.3116	4.89372	53.4179	-48.5242	midnightblue	R15
PFDN4	ENSG00000101132	1.3634	9.11485	2.1677	6.94715	-4.77945	turquoise	R01
CSTF1	ENSG00000101138	4.48061	17.1589	3.3761	13.7828	-10.4067	brown	R03
RAE1	ENSG00000101146	4.13483	9.47136	0.889132	8.58223	-7.6931	purple	R10
TPD52L2	ENSG00000101150	6.48068	19.2166	2.34044	16.8762	-14.5358	purple	R10
DNAJC5	ENSG00000101152	6.93117	19.9121	1.93482	17.9773	-16.0425	lightgreen	R18
NELFCD	ENSG00000101158	4.17268	14.0981	3.38098	10.7172	-7.33619	turquoise	R01
CTSZ	ENSG00000101160	7.73983	19.0328	1.96035	17.0724	-15.1121	green	R05
PRPF6	ENSG00000101161	6.2956	31.1488	4.73261	26.4162	-21.6836	greenyellow	R11
TUBB1	ENSG00000101162	8.14879	44.2513	19.2797	24.9716	-5.69189	lightcyan	R16
PRELID3B	ENSG00000101166	4.9559	43.807	19.1468	24.6602	-5.5134	turquoise	R01
MTG2	ENSG00000101181	4.57869	21.5781	3.64416	17.9339	-14.2898	brown	R03
PSMA7	ENSG00000101182	6.03328	11.1642	1.10098	10.0632	-8.96226	salmon	R13
MRGBP	ENSG00000101189	3.55195	9.37588	1.81133	7.56455	-5.75323	blue	R02
TCFL5	ENSG00000101190	3.10359	20.6452	10.1996	10.4456	-0.246011	turquoise	R01
DIDO1	ENSG00000101191	5.84079	15.5852	1.38995	14.1952	-12.8053	greenyellow	R11
GID8	ENSG00000101193	5.6058	45.383	23.1787	22.2043	0.97435	black	R07
SLC17A9	ENSG00000101194	2.32802	29.8002	1.47813	28.3221	-26.844	darkgreen	R22
ARFGAP1	ENSG00000101199	5.06492	15.2668	4.32989	10.937	-6.60707	turquoise	R01
GMEB2	ENSG00000101216	4.77248	26.7582	3.8548	22.9034	-19.0486	greenyellow	R11
C20orf27	ENSG00000101220	4.56173	25.1008	5.3494	19.7514	-14.402	brown	R03
CDC25B	ENSG00000101224	5.81383	21.2721	2.81979	18.4523	-15.6325	pink	R08
RNF24	ENSG00000101236	6.94076	18.2016	1.24206	16.9595	-15.7175	salmon	R13
ARFRP1	ENSG00000101246	4.73961	15.968	3.4353	12.5327	-9.09737	brown	R03
NDUFAF5	ENSG00000101247	2.00773	12.261	1.9701	10.2909	-8.32082	blue	R02
TRIB3	ENSG00000101255	2.87102	8.93402	0.482288	8.45173	-7.96944	pink	R08
RASSF2	ENSG00000101265	9.3319	25.1664	3.63567	21.5308	-17.8951	yellow	R04
CSNK2A1	ENSG00000101266	4.2138	16.4088	1.50922	14.8996	-13.3904	greenyellow	R11
CDS2	ENSG00000101290	5.99681	17.2915	1.34833	15.9432	-14.5949	lightgreen	R18
HM13	ENSG00000101294	5.02026	18.9552	2.53162	16.4236	-13.8919	tan	R12
SNPH	ENSG00000101298	2.97058	16.8703	2.13946	14.7308	-12.5913	lightyellow	R19
SIRPB1	ENSG00000101307	5.4304	14.8124	0.646519	14.1658	-13.5193	lightgreen	R18
SEC23B	ENSG00000101310	5.53748	23.944	4.60055	19.3435	-14.7429	greenyellow	R11
MYL9	ENSG00000101335	3.87821	31.0676	6.25904	24.8085	-18.5495	lightcyan	R16
HCK	ENSG00000101336	8.81025	49.4336	14.6118	34.8217	-20.2099	magenta	R09
TM9SF4	ENSG00000101337	5.1057	22.6571	3.31495	19.3422	-16.0273	purple	R10
CRNKL1	ENSG00000101343	5.34899	44.7632	3.70576	41.0575	-37.3517	darkred	R21
POFUT1	ENSG00000101346	3.96729	16.9708	3.2258	13.745	-10.5192	brown	R03
SAMHD1	ENSG00000101347	7.51181	20.2915	3.04166	17.2498	-14.2081	brown	R03
KIF3B	ENSG00000101350	4.199	13.719	0.879774	12.8392	-11.9595	yellow	R04
NOP56	ENSG00000101361	5.04361	15.6483	3.44042	12.2079	-8.76747	pink	R08
MANBAL	ENSG00000101363	3.51527	9.42999	1.27772	8.15227	-6.87455	blue	R02
IDH3B	ENSG00000101365	5.50059	17.7572	2.43034	15.3269	-12.8966	brown	R03
MAPRE1	ENSG00000101367	6.40506	24.7994	4.00082	20.7986	-16.7977	yellow	R04
JAG1	ENSG00000101384	1.36481	8.70816	1.46669	7.24147	-5.77479	blue	R02
CDK5RAP1	ENSG00000101391	3.89072	26.9744	5.52706	21.4473	-15.9203	yellow	R04
SNTA1	ENSG00000101400	2.08691	12.0251	1.98621	10.0389	-8.05268	blue	R02
TTI1	ENSG00000101407	4.71181	38.7758	16.3808	22.395	-6.01413	turquoise	R01
E2F1	ENSG00000101412	1.99345	11.057	3.16873	7.8883	-4.71957	black	R07
RPRD1B	ENSG00000101413	4.52392	19.8698	2.91246	16.9573	-14.0449	yellow	R04
PXMP4	ENSG00000101417	2.78085	13.5735	0.815414	12.7581	-11.9427	cyan	R14
CHMP4B	ENSG00000101421	6.21772	21.1658	0.666055	20.4998	-19.8337	darkgrey	R24
BPI	ENSG00000101425	2.70758	11.3459	1.50255	9.84331	-8.34076	pink	R08
CST3	ENSG00000101439	7.35813	26.465	6.8186	19.6464	-12.8278	brown	R03
ACTR5	ENSG00000101442	3.51359	18.7964	2.45228	16.3441	-13.8918	yellow	R04
AHCY	ENSG00000101444	3.86953	21.5754	5.15545	16.4199	-11.2645	turquoise	R01
PPP1R16B	ENSG00000101445	5.53208	56.2147	7.63446	48.5802	-40.9458	magenta	R09
DHX35	ENSG00000101452	3.40551	8.67981	1.59162	7.08819	-5.49657	brown	R03
DNTTIP1	ENSG00000101457	5.35413	11.213	1.3735	9.83954	-8.46603	pink	R08
MAP1LC3A	ENSG00000101460	3.0068	11.4415	0.838862	10.6026	-9.76375	darkred	R21
PIGU	ENSG00000101464	3.3306	19.4345	4.25344	15.181	-10.9276	blue	R02
ACOT8	ENSG00000101473	3.95239	16.609	2.8864	13.7226	-10.8362	brown	R03
APMAP	ENSG00000101474	7.77138	32.7796	4.81278	27.9668	-23.154	lightgreen	R18
ZNF516	ENSG00000101493	6.32685	23.2739	4.81337	18.4605	-13.6472	blue	R02
ADNP2	ENSG00000101544	4.16624	26.4829	5.43945	21.0435	-15.604	blue	R02
RBFA	ENSG00000101546	1.59116	10.3345	0.811066	9.52344	-8.71237	salmon	R13
USP14	ENSG00000101557	3.39004	16.2016	1.81879	14.3829	-12.5641	tan	R12
VAPA	ENSG00000101558	5.93677	15.4679	4.54682	10.9211	-6.37427	turquoise	R01
METTL4	ENSG00000101574	3.63398	8.83253	1.18868	7.64385	-6.45518	blue	R02
LPIN2	ENSG00000101577	7.0026	19.3375	5.91359	13.4239	-7.51032	black	R07
SMCHD1	ENSG00000101596	9.16982	27.6107	10.8816	16.729	-5.84738	turquoise	R01
MYOM1	ENSG00000101605	2.18058	10.927	0.664505	10.2625	-9.59799	midnightblue	R15
MYL12A	ENSG00000101608	8.26432	20.2734	3.07442	17.199	-14.1246	red	R06
CEP76	ENSG00000101624	1.76709	14.4924	2.79345	11.699	-8.90551	blue	R02
CEP192	ENSG00000101639	5.4428	51.2853	15.0425	36.2428	-21.2003	blue	R02
RNMT	ENSG00000101654	4.33505	16.6488	2.29155	14.3572	-12.0657	purple	R10
SMAD7	ENSG00000101665	3.40858	30.4929	8.57847	21.9144	-13.336	green	R05
RNF125	ENSG00000101695	4.52644	64.6703	37.8444	26.8258	11.0186	turquoise	R01
ANKRD12	ENSG00000101745	5.60756	32.8838	13.4032	19.4806	-6.07745	turquoise	R01
POLI	ENSG00000101751	3.51868	9.92899	1.81027	8.11872	-6.30844	brown	R03
MIB1	ENSG00000101752	4.85977	16.9657	5.01781	11.9479	-6.93005	turquoise	R01
RBBP8	ENSG00000101773	2.58928	18.7812	6.98842	11.7928	-4.80438	turquoise	R01
RIOK3	ENSG00000101782	7.66645	36.1241	16.9405	19.1837	-2.2432	black	R07
CSTF2	ENSG00000101811	3.49864	10.4119	1.97239	8.43951	-6.46712	blue	R02
VSIG1	ENSG00000101842	2.98183	27.1588	3.26162	23.8972	-20.6356	lightyellow	R19
PSMD10	ENSG00000101843	3.55554	25.3981	8.42354	16.9746	-8.55105	turquoise	R01
ATG4A	ENSG00000101844	3.28751	25.3544	5.41985	19.9346	-14.5148	red	R06
STS	ENSG00000101846	1.85069	14.081	0.553687	13.5274	-12.9737	darkred	R21
TBL1X	ENSG00000101849	5.38201	35.5485	4.90439	30.6441	-25.7397	midnightblue	R15
PGRMC1	ENSG00000101856	5.36816	28.6278	9.02687	19.6009	-10.574	lightcyan	R16
POLA1	ENSG00000101868	3.19302	34.3104	18.4177	15.8927	2.52507	turquoise	R01
NKAP	ENSG00000101882	2.70077	13.8966	2.0994	11.7972	-9.6978	blue	R02
NXT2	ENSG00000101888	2.56468	59.4842	29.4263	30.0579	-0.631616	turquoise	R01
ALG13	ENSG00000101901	4.3797	15.8285	2.66804	13.1604	-10.4924	brown	R03
PRPS2	ENSG00000101911	4.01999	18.8848	2.79248	16.0923	-13.2998	red	R06
TLR8	ENSG00000101916	7.47599	21.9893	2.94088	19.0484	-16.1075	magenta	R09
MOSPD1	ENSG00000101928	3.19831	20.2885	8.77436	11.5141	-2.73978	black	R07
AMMECR1	ENSG00000101935	3.44908	17.2884	1.66876	15.6197	-13.9509	pink	R08
WDR13	ENSG00000101940	4.21454	19.0209	1.57613	17.4448	-15.8687	darkgrey	R24
SUV39H1	ENSG00000101945	2.6839	14.3645	1.58421	12.7803	-11.1961	purple	R10
XIAP	ENSG00000101966	4.9883	44.2765	27.0125	17.264	9.74857	turquoise	R01
STAG2	ENSG00000101972	6.74944	29.8555	4.51188	25.3436	-20.8317	tan	R12
ATP11C	ENSG00000101974	4.32354	15.1183	1.27468	13.8436	-12.5689	yellow	R04
ABCD1	ENSG00000101986	4.20447	18.3792	1.22588	17.1533	-15.9275	grey60	R17
CCDC22	ENSG00000101997	4.35714	15.5326	1.76665	13.7659	-11.9993	magenta	R09
PLP2	ENSG00000102007	6.42912	13.6034	1.15675	12.4467	-11.2899	pink	R08
BMX	ENSG00000102010	2.98337	23.327	3.39427	19.9328	-16.5385	lightgreen	R18
NAA10	ENSG00000102030	3.20994	14.2085	1.39879	12.8097	-11.4109	pink	R08
RENBP	ENSG00000102032	4.37234	16.5817	2.98069	13.601	-10.6203	brown	R03
ELF4	ENSG00000102034	6.24105	20.0632	2.76838	17.2948	-14.5264	midnightblue	R15
MTMR8	ENSG00000102043	2.55127	15.501	6.47775	9.02324	-2.54549	turquoise	R01
RBBP7	ENSG00000102054	4.31148	19.9066	2.10509	17.8015	-15.6964	green	R05
SLC25A14	ENSG00000102078	2.48214	9.41376	0.919159	8.4946	-7.57544	red	R06
FMR1	ENSG00000102081	4.75777	18.9435	4.50713	14.4364	-9.92925	blue	R02
PIM2	ENSG00000102096	7.46996	26.4575	6.94733	19.5102	-12.5628	turquoise	R01
SLC35A2	ENSG00000102100	3.40957	11.6753	1.54692	10.1284	-8.58144	greenyellow	R11
PQBP1	ENSG00000102103	4.42727	8.86867	1.68285	7.18582	-5.50297	turquoise	R01
PCSK1N	ENSG00000102109	2.17356	14.5837	3.60089	10.9828	-7.38192	black	R07
EMD	ENSG00000102119	4.68066	15.1435	1.93066	13.2128	-11.2822	yellow	R04
TAFAZZIN	ENSG00000102125	4.23258	21.1488	3.3159	17.8329	-14.517	cyan	R14
PGK1	ENSG00000102144	7.63818	27.3283	9.58441	17.7439	-8.15944	turquoise	R01
GATA1	ENSG00000102145	5.9014	18.9322	1.8262	17.106	-15.2798	darkgrey	R24
MAGT1	ENSG00000102158	5.34157	57.201	32.6912	24.5098	8.18139	turquoise	R01
SMS	ENSG00000102172	4.99138	15.9494	3.75979	12.1896	-8.42982	magenta	R09
UBL4A	ENSG00000102178	5.44133	21.2623	1.76647	19.4958	-17.7293	lightcyan	R16
CD99L2	ENSG00000102181	3.89442	11.0116	1.65213	9.35943	-7.70729	blue	R02
EEA1	ENSG00000102189	3.44897	19.1023	1.47682	17.6255	-16.1486	salmon	R13
RP2	ENSG00000102218	5.8606	13.4479	1.88382	11.564	-9.68022	black	R07
CDK16	ENSG00000102225	3.85228	15.5587	1.04819	14.5105	-13.4623	greenyellow	R11
USP11	ENSG00000102226	4.12813	28.1844	4.16063	24.0238	-19.8632	purple	R10
HTATSF1	ENSG00000102241	4.53697	22.4522	7.23668	15.2155	-7.97884	turquoise	R01
CD40LG	ENSG00000102245	4.36893	28.7938	3.6045	25.1892	-21.5847	lightyellow	R19
TIMP1	ENSG00000102265	6.3239	15.1881	3.68168	11.5065	-7.82478	turquoise	R01
PIN4	ENSG00000102309	1.64286	14.7783	4.66843	10.1098	-5.4414	turquoise	R01
PORCN	ENSG00000102312	2.56158	13.3744	0.725568	12.6488	-11.9233	salmon	R13
MAGED2	ENSG00000102316	5.28663	13.2636	1.59852	11.665	-10.0665	lightcyan	R16
RBM3	ENSG00000102317	5.74896	30.894	14.6334	16.2607	-1.62726	turquoise	R01
PBDC1	ENSG00000102390	2.33009	10.7512	0.875013	9.87622	-9.0012	cyan	R14
GLA	ENSG00000102393	4.01556	11.5998	1.00084	10.5989	-9.59809	green	R05
ARMCX3	ENSG00000102401	3.88594	15.7194	1.42042	14.299	-12.8786	midnightblue	R15
BEX4	ENSG00000102409	3.76893	21.0556	3.83497	17.2207	-13.3857	blue	R02
RUBCNL	ENSG00000102445	5.85829	30.2818	4.60888	25.6729	-21.0641	magenta	R09
NDFIP2	ENSG00000102471	1.02637	15.5792	1.34318	14.236	-12.8929	lightcyan	R16
TNFSF13B	ENSG00000102524	6.1609	22.4483	4.22481	18.2235	-13.9986	pink	R08
FNDC3A	ENSG00000102531	5.15725	28.486	4.6378	23.8482	-19.2104	red	R06
CDADC1	ENSG00000102543	2.63284	9.81429	0.131927	9.68236	-9.55043	royalblue	R20
CAB39L	ENSG00000102547	2.0475	12.9181	0.869753	12.0483	-11.1785	greenyellow	R11
KLF5	ENSG00000102554	1.65573	15.7877	2.4628	13.3249	-10.8621	blue	R02
STK24	ENSG00000102572	5.64617	21.5463	3.35416	18.1921	-14.8379	blue	R02
ACP5	ENSG00000102575	4.6918	13.2713	1.8864	11.3849	-9.49854	blue	R02
DNAJC3	ENSG00000102580	6.16583	25.245	5.21994	20.0251	-14.8052	blue	R02
UGGT2	ENSG00000102595	2.33529	20.491	6.0655	14.4255	-8.35996	brown	R03
ARHGEF7	ENSG00000102606	4.41414	15.5426	3.01269	12.5299	-9.51717	turquoise	R01
PARP4	ENSG00000102699	6.63444	17.4858	1.04361	16.4422	-15.3986	darkred	R21
SUPT20H	ENSG00000102710	4.7873	9.89569	0.922897	8.97279	-8.0499	green	R05
MRPS31	ENSG00000102738	3.95095	26.5228	10.468	16.0548	-5.58677	turquoise	R01
SLC25A15	ENSG00000102743	1.68732	19.2493	2.23018	17.0191	-14.7889	tan	R12
KPNA3	ENSG00000102753	4.04667	39.658	22.7393	16.9187	5.82053	turquoise	R01
RGCC	ENSG00000102760	5.38066	24.3219	3.15862	21.1632	-18.0046	lightcyan	R16
VWA8	ENSG00000102763	4.3105	34.765	12.3445	22.4204	-10.0759	turquoise	R01
DGKH	ENSG00000102780	2.83075	15.6468	1.85922	13.7876	-11.9284	black	R07
KATNAL1	ENSG00000102781	2.28095	22.7422	2.37005	20.3721	-18.0021	lightyellow	R19
INTS6	ENSG00000102786	5.18893	37.2809	9.0222	28.2587	-19.2365	blue	R02
DHRS12	ENSG00000102796	3.84771	14.9523	4.20207	10.7502	-6.54818	turquoise	R01
TSC22D1	ENSG00000102804	4.98569	25.3852	3.17813	22.2071	-19.029	lightcyan	R16
CLN5	ENSG00000102805	2.2874	37.4325	7.01251	30.42	-23.4074	brown	R03
MGRN1	ENSG00000102858	5.29422	13.7004	1.36143	12.339	-10.9775	midnightblue	R15
ZNF629	ENSG00000102870	2.55773	19.9544	3.8878	16.0666	-12.1788	brown	R03
TRADD	ENSG00000102871	5.53595	29.7744	3.39914	26.3753	-22.9761	darkgreen	R22
CORO1A	ENSG00000102879	9.01323	18.8853	0.943328	17.942	-16.9987	lightcyan	R16
MAPK3	ENSG00000102882	5.50699	14.0657	0.51724	13.5485	-13.0312	darkturquoise	R23
GDPD3	ENSG00000102886	3.31944	18.3199	3.85304	14.4669	-10.6138	blue	R02
ELMO3	ENSG00000102890	2.49969	16.108	2.50306	13.6049	-11.1018	cyan	R14
PHKB	ENSG00000102893	4.77334	31.3008	12.8927	18.4082	-5.51555	turquoise	R01
LYRM1	ENSG00000102897	3.95363	17.1922	3.09756	14.0946	-10.9971	blue	R02
NUTF2	ENSG00000102898	5.12755	13.275	2.9264	10.3486	-7.42215	blue	R02
NUP93	ENSG00000102900	3.66204	13.156	2.53568	10.6203	-8.08465	turquoise	R01
CENPT	ENSG00000102901	3.8586	20.8772	1.15692	19.7202	-18.5633	lightcyan	R16
NFAT5	ENSG00000102908	5.4806	28.0156	4.90817	23.1074	-18.1993	black	R07
LONP2	ENSG00000102910	5.43213	20.5256	1.26469	19.2609	-17.9963	darkgreen	R22
N4BP1	ENSG00000102921	6.03281	23.5536	3.36589	20.1877	-16.8218	lightgreen	R18
ARL2BP	ENSG00000102931	5.29266	25.7863	7.06257	18.7237	-11.6611	turquoise	R01
DHODH	ENSG00000102967	1.78363	18.7546	2.32532	16.4293	-14.1039	tan	R12
CTCF	ENSG00000102974	4.74106	32.2735	9.01534	23.2581	-14.2428	greenyellow	R11
ACD	ENSG00000102977	3.78329	12.6286	0.933664	11.6949	-10.7612	purple	R10
POLR2C	ENSG00000102978	5.34247	19.3407	5.53371	13.807	-8.27326	brown	R03
PARD6A	ENSG00000102981	2.28444	20.4265	4.62999	15.7965	-11.1665	brown	R03
ZNF821	ENSG00000102984	2.35732	11.7115	0.615161	11.0963	-10.4812	darkturquoise	R23
USB1	ENSG00000103005	3.82153	38.7166	9.20121	29.5154	-20.3142	magenta	R09
CYB5B	ENSG00000103018	4.10041	25.9733	12.7343	13.239	-0.504731	turquoise	R01
NME3	ENSG00000103024	3.81812	11.698	1.73171	9.96624	-8.23453	blue	R02
PSMD7	ENSG00000103035	5.43209	16.057	1.95762	14.0994	-12.1418	blue	R02
SETD6	ENSG00000103037	2.58832	9.01616	1.73326	7.2829	-5.54964	turquoise	R01
SLC38A7	ENSG00000103042	1.81976	11.2253	0.756717	10.4686	-9.7119	greenyellow	R11
VAC14	ENSG00000103043	4.62696	21.13	2.35003	18.78	-16.43	midnightblue	R15
TANGO6	ENSG00000103047	4.08446	28.7387	7.0218	21.7169	-14.6951	blue	R02
COG4	ENSG00000103051	4.89479	17.006	1.03844	15.9675	-14.9291	greenyellow	R11
SMPD3	ENSG00000103056	3.13163	23.1928	6.1726	17.0202	-10.8476	lightcyan	R16
SLC7A6OS	ENSG00000103061	4.94937	19.6685	3.30221	16.3663	-13.0641	yellow	R04
SLC7A6	ENSG00000103064	5.39212	17.6803	1.75285	15.9275	-14.1746	lightyellow	R19
PLA2G15	ENSG00000103066	2.64361	30.7757	3.48615	27.2895	-23.8034	magenta	R09
WDR59	ENSG00000103091	3.54285	19.7361	5.83277	13.9033	-8.07055	turquoise	R01
MON1B	ENSG00000103111	5.12081	29.9287	3.68438	26.2443	-22.5599	greenyellow	R11
CMC2	ENSG00000103121	1.87345	15.8108	1.83455	13.9762	-12.1417	red	R06
AXIN1	ENSG00000103126	5.38069	22.9338	2.6294	20.3044	-17.675	purple	R10
HCFC1R1	ENSG00000103145	2.71453	11.0081	1.09441	9.91369	-8.81928	brown	R03
NPRL3	ENSG00000103148	6.07123	9.32037	0.710996	8.60938	-7.89838	cyan	R14
MLYCD	ENSG00000103150	3.73933	20.9974	3.21206	17.7853	-14.5733	red	R06
MPG	ENSG00000103152	4.57825	13.0069	1.52009	11.4868	-9.96673	green	R05
NECAB2	ENSG00000103154	1.80942	13.8361	1.23919	12.597	-11.3578	brown	R03
HSDL1	ENSG00000103160	3.63442	15.1433	0.663376	14.4799	-13.8166	darkgrey	R24
TAF1C	ENSG00000103168	3.96857	18.1612	2.61605	15.5452	-12.9291	blue	R02
NAGPA	ENSG00000103174	3.49028	23.78	4.52987	19.2501	-14.7202	brown	R03
COTL1	ENSG00000103187	9.15047	17.7678	2.54988	15.218	-12.6681	brown	R03
USP10	ENSG00000103194	6.23468	15.6609	1.49798	14.1629	-12.6649	tan	R12
CRISPLD2	ENSG00000103196	5.66129	20.4928	1.60519	18.8876	-17.2824	purple	R10
TSC2	ENSG00000103197	4.23194	13.7242	3.5792	10.145	-6.56584	turquoise	R01
ZNF500	ENSG00000103199	3.05499	17.4401	1.03827	16.4019	-15.3636	lightgreen	R18
NME4	ENSG00000103202	3.58836	11.3036	0.754847	10.5488	-9.79392	salmon	R13
ABCC1	ENSG00000103222	4.22243	20.6484	5.74441	14.904	-9.15961	turquoise	R01
NOMO3	ENSG00000103226	1.19977	11.3095	0.936809	10.3727	-9.43585	green	R05
LMF1	ENSG00000103227	2.6153	15.0072	2.74834	12.2589	-9.51052	green	R05
CIAO3	ENSG00000103245	3.07548	24.1056	2.42526	21.6804	-19.2551	midnightblue	R15
MTHFSD	ENSG00000103248	3.89895	9.62056	2.10421	7.51635	-5.41214	turquoise	R01
CLCN7	ENSG00000103249	4.5881	23.7802	3.75101	20.0292	-16.2782	brown	R03
ANTKMT	ENSG00000103254	3.38665	15.0344	1.19859	13.8358	-12.6372	green	R05
SLC7A5	ENSG00000103257	4.59654	17.5119	0.806801	16.7051	-15.8983	darkgrey	R24
METRN	ENSG00000103260	1.39436	14.8844	1.83845	13.046	-11.2075	green	R05
FBXO31	ENSG00000103264	3.68649	26.3826	5.66439	20.7182	-15.0538	blue	R02
STUB1	ENSG00000103266	5.32653	23.2945	8.52077	14.7737	-6.25298	black	R07
NUBP1	ENSG00000103274	4.34216	14.4278	4.4216	10.0062	-5.58463	brown	R03
UBE2I	ENSG00000103275	5.41601	23.5473	3.35587	20.1915	-16.8356	blue	R02
MEFV	ENSG00000103313	7.63777	15.8509	1.49335	14.3575	-12.8642	greenyellow	R11
EEF2K	ENSG00000103319	2.90118	15.4147	1.7095	13.7052	-11.9957	lightcyan	R16
CAPN15	ENSG00000103326	4.65283	18.2805	4.86692	13.4136	-8.54669	green	R05
PIEZO1	ENSG00000103335	5.66064	29.3696	4.5548	24.8148	-20.26	purple	R10
GSPT1	ENSG00000103342	7.69635	13.4417	0.842595	12.5991	-11.7565	purple	R10
ZNF174	ENSG00000103343	3.31526	15.7538	0.91433	14.8395	-13.9252	midnightblue	R15
CLUAP1	ENSG00000103351	1.98292	16.272	1.00477	15.2672	-14.2624	darkgreen	R22
UBFD1	ENSG00000103353	3.59053	12.7519	0.9416	11.8103	-10.8687	purple	R10
PRSS33	ENSG00000103355	2.65933	19.5809	4.8837	14.6972	-9.81349	lightcyan	R16
EARS2	ENSG00000103356	3.01693	14.2565	1.60018	12.6564	-11.0562	green	R05
ELOB	ENSG00000103363	6.74007	18.758	1.90379	16.8542	-14.9504	lightcyan	R16
GGA2	ENSG00000103365	5.09812	15.6866	1.62397	14.0626	-12.4386	salmon	R13
CPPED1	ENSG00000103381	7.61559	23.8345	6.39316	17.4413	-11.0482	lightgreen	R18
USP31	ENSG00000103404	2.28327	14.3618	0.561126	13.8007	-13.2396	pink	R08
HMOX2	ENSG00000103415	4.53847	29.6074	2.42704	27.1804	-24.7533	darkred	R21
DNAJA3	ENSG00000103423	2.96101	21.386	9.06813	12.3179	-3.24978	turquoise	R01
BFAR	ENSG00000103429	3.88016	9.63711	1.48553	8.15158	-6.66605	blue	R02
RBL2	ENSG00000103479	7.37268	17.47	1.51966	15.9504	-14.4307	greenyellow	R11
XYLT1	ENSG00000103489	4.43726	22.3326	1.92704	20.4056	-18.4786	midnightblue	R15
PYCARD	ENSG00000103490	6.44078	11.8527	0.480134	11.3726	-10.8924	midnightblue	R15
MAZ	ENSG00000103495	6.56562	28.2966	13.4808	14.8158	-1.33503	black	R07
STX4	ENSG00000103496	4.68393	30.7268	8.71963	22.0071	-13.2875	turquoise	R01
CDIPT	ENSG00000103502	6.39838	45.8791	18.8359	27.0432	-8.20726	black	R07
BCKDK	ENSG00000103507	4.84852	13.8328	1.66778	12.1651	-10.4973	green	R05
KAT8	ENSG00000103510	5.38272	12.6063	0.950232	11.6561	-10.7059	darkred	R21
NOMO1	ENSG00000103512	2.61194	12.578	1.36587	11.2121	-9.84627	royalblue	R20
IL21R	ENSG00000103522	4.66289	20.0648	3.48913	16.5756	-13.0865	brown	R03
CCP110	ENSG00000103540	3.14932	28.4907	3.37857	25.1121	-21.7335	tan	R12
VPS35L	ENSG00000103544	3.7433	12.4958	2.68589	9.80989	-7.124	blue	R02
RNF40	ENSG00000103549	6.23524	31.1281	6.27636	24.8517	-18.5754	black	R07
KNOP1	ENSG00000103550	2.70158	20.9373	3.01365	17.9236	-14.91	red	R06
AQP9	ENSG00000103569	9.16176	29.2503	4.83725	24.413	-19.5758	pink	R08
AAGAB	ENSG00000103591	4.416	14.8912	3.25907	11.6322	-8.37311	turquoise	R01
LACTB	ENSG00000103642	4.23778	45.0566	5.63726	39.4193	-33.782	yellow	R04
CSK	ENSG00000103653	7.40683	24.9217	2.63164	22.29	-19.6584	lightgreen	R18
HERC1	ENSG00000103657	7.05428	59.3648	25.7174	33.6474	-7.93003	turquoise	R01
TRIP4	ENSG00000103671	3.83963	30.2931	7.03846	23.2546	-16.2162	red	R06
MTFMT	ENSG00000103707	3.70108	9.33524	1.28214	8.0531	-6.77096	blue	R02
RAB11A	ENSG00000103769	5.83654	14.4524	0.594226	13.8581	-13.2639	darkred	R21
CTSH	ENSG00000103811	5.40565	31.843	9.98517	21.8579	-11.8727	brown	R03
FAH	ENSG00000103876	2.03684	15.9711	3.45585	12.5152	-9.05935	blue	R02
RPAP1	ENSG00000103932	2.68801	10.2191	1.66735	8.55174	-6.88438	blue	R02
HOMER2	ENSG00000103942	2.73365	18.2443	3.03044	15.2138	-12.1834	yellow	R04
EHD4	ENSG00000103966	3.62367	17.1695	5.13284	12.0367	-6.90386	turquoise	R01
TMEM87A	ENSG00000103978	4.85017	11.5537	2.05492	9.49874	-7.44382	blue	R02
ZNF106	ENSG00000103994	6.60345	13.634	1.39257	12.2414	-10.8488	lightgreen	R18
CEP152	ENSG00000103995	2.60317	24.9492	10.8061	14.1431	-3.33692	turquoise	R01
ATP8B4	ENSG00000104043	3.72458	19.4668	1.49901	17.9678	-16.4688	pink	R08
DTWD1	ENSG00000104047	2.05484	12.0328	2.10626	9.92657	-7.82031	brown	R03
GABPB1	ENSG00000104064	5.01651	19.2209	1.70635	17.5145	-15.8082	purple	R10
BMF	ENSG00000104081	4.64995	32.304	14.424	17.88	-3.45598	brown	R03
DMXL2	ENSG00000104093	6.38224	27.1577	2.98163	24.1761	-21.1944	purple	R10
DNAJC17	ENSG00000104129	3.29796	10.1724	1.0364	9.13604	-8.09964	red	R06
EIF3J	ENSG00000104131	4.3508	16.7296	1.30109	15.4285	-14.1274	darkturquoise	R23
SPG11	ENSG00000104133	6.32494	14.768	1.26194	13.5061	-12.2441	midnightblue	R15
VPS18	ENSG00000104142	5.21853	37.479	8.12779	29.3512	-21.2234	magenta	R09
SLC30A4	ENSG00000104154	1.7475	9.42705	1.64248	7.78458	-6.1421	turquoise	R01
BLOC1S6	ENSG00000104164	4.57268	47.6309	22.0086	25.6223	-3.61375	turquoise	R01
MYEF2	ENSG00000104177	1.05661	9.53234	2.02712	7.50522	-5.4781	turquoise	R01
[truncated: 8,823 more rows]

## Sheet: TableS3.R5 GO
TermID	Name	Value	LogSize	Frequency	Uniqueness	Dispensability	Representative
GO:0051173	positive regulation of nitrogen compound metabolic process	-1.37831	3.48954	17.3751	0.826185	0.686332	null
GO:0009966	regulation of signal transduction	-1.82087	3.47202	16.6882	0.829208	0.651204	null
GO:0001841	neural tube formation	-1.48316	2.02119	0.585553	0.900388	0.946743	1843
GO:0014020	primary neural tube formation	-1.63928	1.99123	0.54614	0.900453	0.974875	1843
GO:0060606	tube closure	-1.74658	1.96848	0.517989	0.90308	0.902478	1843
GO:0031325	positive regulation of cellular metabolic process	-1.64172	3.46864	16.5588	0.815802	0.417926	null
GO:0002420	natural killer cell mediated cytotoxicity directed against tumor cell target	-1.61797	0.30103	0.00563031	0.864138	0.800813	2228
GO:0002423	natural killer cell mediated immune response to tumor cell	-2.66263	0.30103	0.00563031	0.865057	0.771503	2228
GO:0042267	natural killer cell mediated cytotoxicity	-7.20066	1.54407	0.191431	0.832506	0.749164	2228
GO:0043320	natural killer cell degranulation	-1.37839	0.954243	0.0450425	0.793841	0.886393	2228
GO:0036211	protein modification process	-1.74386	3.39898	14.1039	0.924583	0.503015	null
GO:0007166	cell surface receptor signaling pathway	-2.20779	3.3189	11.7279	0.882114	0.287026	null
GO:0010557	positive regulation of macromolecule biosynthetic process	-1.46407	3.28081	10.7426	0.83458	0.604429	null
GO:0051254	positive regulation of RNA metabolic process	-1.35223	3.26221	10.2922	0.816853	0.598071	null
GO:0001912	positive regulation of leukocyte mediated cytotoxicity	-2.8494	1.83251	0.377231	0.69531	0.796818	2715
GO:0002253	activation of immune response	-1.77333	2.56585	2.06633	0.570936	0.743485	2715
GO:0002699	positive regulation of immune effector process	-1.41984	2.42813	1.50329	0.676837	0.885888	2715
GO:0002703	regulation of leukocyte mediated immunity	-1.79724	2.3962	1.39632	0.717364	0.849102	2715
GO:0002705	positive regulation of leukocyte mediated immunity	-1.9945	2.17609	0.838917	0.685843	0.901357	2715
GO:0002706	regulation of lymphocyte mediated immunity	-2.81771	2.26951	1.04161	0.715928	0.830342	2715
GO:0002708	positive regulation of lymphocyte mediated immunity	-2.73909	2.1038	0.70942	0.68494	0.900544	2715
GO:0002717	positive regulation of natural killer cell mediated immunity	-5.61618	1.51851	0.18017	0.658415	0.743361	2715
GO:0002764	immune response-regulating signaling pathway	-2.51534	2.52375	1.87489	0.659033	0.734246	2715
GO:0002855	regulation of natural killer cell mediated immune response to tumor cell	-1.61797	1.04139	0.0563031	0.713167	0.842889	2715
GO:0031348	negative regulation of defense response	-1.4885	2.43457	1.52581	0.801361	0.756034	2715
GO:0031349	positive regulation of defense response	-2.12277	2.58771	2.1733	0.778191	0.790872	2715
GO:0042269	regulation of natural killer cell mediated cytotoxicity	-5.25104	1.6902	0.270255	0.670936	0.950974	2715
GO:0045088	regulation of innate immune response	-3.0348	2.57978	2.13389	0.658663	0.731447	2715
GO:0045089	positive regulation of innate immune response	-3.17457	2.40312	1.41884	0.630978	0.873916	2715
GO:0045954	positive regulation of natural killer cell mediated cytotoxicity	-5.07469	1.44716	0.152018	0.657765	0.908254	2715
GO:0050778	positive regulation of immune response	-2.45371	2.79029	3.46827	0.636144	0.796898	2715
GO:0010647	positive regulation of cell communication	-2.18143	3.23147	9.58842	0.852544	0.56127	null
GO:0002429	immune response-activating cell surface receptor signaling pathway	-1.61776	2.36922	1.31186	0.561658	0.913155	2768
GO:0002757	immune response-activating signaling pathway	-1.96547	2.48144	1.70035	0.55066	0.941737	2768
GO:0009967	positive regulation of signal transduction	-2.56519	3.18441	8.60312	0.773968	0.284113	null
GO:0035556	intracellular signal transduction	-1.34694	3.1827	8.56934	0.88706	0.418857	null
GO:1902679	negative regulation of RNA biosynthetic process	-2.32573	3.11793	7.38134	0.842354	0.336482	null
GO:0008203	cholesterol metabolic process	-1.87655	2.07188	0.658747	0.86563	0.830605	6694
GO:0008206	bile acid metabolic process	-1.36584	1.59106	0.213952	0.877389	0.747172	6694
GO:0008654	phospholipid biosynthetic process	-1.92284	2.38917	1.3738	0.886888	0.702	6694
GO:0016125	sterol metabolic process	-1.59442	2.12057	0.737571	0.876303	0.842229	6694
GO:0030163	protein catabolic process	-1.71271	2.88593	4.32408	0.924192	0.334025	null
GO:0042368	vitamin D biosynthetic process	-1.37839	0.69897	0.0225213	0.879349	0.713534	6775
GO:0031347	regulation of defense response	-2.45873	2.8739	4.20584	0.83512	0.517631	null
GO:0030097	hemopoiesis	-2.63202	2.82866	3.7892	0.931684	0	null
GO:0034660	ncRNA metabolic process	-2.16211	2.71517	2.9165	0.938535	0.238456	null
GO:0046649	lymphocyte activation	-3.9393	2.67302	2.64625	0.824041	0.368118	null
GO:0072657	protein localization to membrane	-1.59352	2.66181	2.57868	0.956777	0.19246	null
GO:0002521	leukocyte differentiation	-2.44961	2.62221	2.35347	0.915236	0.529486	null
GO:1903037	regulation of leukocyte cell-cell adhesion	-1.7903	2.56348	2.05506	0.90997	0.0296559	null
GO:0006644	phospholipid metabolic process	-1.41283	2.55388	2.01002	0.901037	0.558242	null
GO:0006029	proteoglycan metabolic process	-1.41588	1.95904	0.506728	0.931433	0.816331	9101
GO:0050650	chondroitin sulfate proteoglycan biosynthetic process	-1.60893	1.38021	0.129497	0.927786	0.713235	9101
GO:0009100	glycoprotein metabolic process	-1.93925	2.54407	1.96498	0.929185	0.678128	null
GO:0072594	establishment of protein localization to organelle	-1.45033	2.53148	1.90868	0.964025	0.522099	null
GO:1902105	regulation of leukocyte differentiation	-2.26238	2.50243	1.78481	0.724686	0.464399	null
GO:1902533	positive regulation of intracellular signal transduction	-1.79775	2.99695	5.58527	0.787051	0.794467	9967
GO:0031331	positive regulation of cellular catabolic process	-1.98793	2.50106	1.77918	0.860943	0.256813	null
GO:0009101	glycoprotein biosynthetic process	-2.23347	2.44716	1.57086	0.910455	0.255907	null
GO:0002768	immune response-regulating cell surface receptor signaling pathway	-2.18419	2.4216	1.48077	0.66093	0.571825	null
GO:0043414	macromolecule methylation	-2.11872	2.35603	1.27245	0.957466	0.0800155	null
GO:0009057	macromolecule catabolic process	-1.68509	3.00217	5.65283	0.939868	0.705841	30163
GO:0051603	proteolysis involved in protein catabolic process	-1.31022	2.81491	3.67096	0.925562	0.841061	30163
GO:0007265	Ras protein signal transduction	-1.63512	2.26717	1.03598	0.89646	0.0783942	null
GO:0002520	immune system development	-2.52176	2.22011	0.929002	0.865463	0.435552	null
GO:0009896	positive regulation of catabolic process	-1.74758	2.7185	2.93902	0.866427	0.716006	31331
GO:0035148	tube formation	-1.86762	2.17026	0.827656	0.913277	0.217873	null
GO:1902652	secondary alcohol metabolic process	-2.2561	2.10721	0.71505	0.915004	0.0745338	null
GO:0000075	cell cycle checkpoint signaling	-1.34476	2.19866	0.883959	0.850322	0.885987	31570
GO:0000077	DNA damage checkpoint signaling	-1.32734	2.02938	0.596813	0.839142	0.954912	31570
GO:0044774	mitotic DNA integrity checkpoint signaling	-1.37655	1.92428	0.467316	0.856137	0.900794	31570
GO:0031570	DNA integrity checkpoint signaling	-1.60697	2.06446	0.647486	0.852671	0.467537	null
GO:0006694	steroid biosynthetic process	-2.41791	2.0607	0.641856	0.883119	0	null
GO:0048534	hematopoietic or lymphoid organ development	-2.51932	1.99123	0.54614	0.871772	0.409384	null
GO:0002694	regulation of leukocyte activation	-1.30846	2.77012	3.31062	0.704112	0.915916	32814
GO:0032944	regulation of mononuclear cell proliferation	-1.3266	2.38021	1.34564	0.944799	0.961427	32814
GO:0050670	regulation of lymphocyte proliferation	-1.36944	2.37291	1.32312	0.714742	0.849035	32814
GO:0050863	regulation of T cell activation	-1.96256	2.57287	2.10011	0.713689	0.703184	32814
GO:0051249	regulation of lymphocyte activation	-1.79151	2.69723	2.79827	0.707631	0.885885	32814
GO:0007032	endosome organization	-1.88663	1.96379	0.512359	0.996993	0.00525386	null
GO:0001843	neural tube closure	-1.76903	1.96379	0.512359	0.900976	0.625531	null
GO:0035239	tube morphogenesis	-1.37756	2.82866	3.7892	0.904024	0.706485	35148
GO:0032088	negative regulation of NF-kappaB transcription factor activity	-1.37655	1.95424	0.501098	0.923135	0.175091	null
GO:0032729	positive regulation of type II interferon production	-2.21087	1.88649	0.427904	0.850545	0.0245362	null
GO:0045600	positive regulation of fat cell differentiation	-1.31176	1.83251	0.377231	0.890445	0.465116	null
GO:0007159	leukocyte cell-cell adhesion	-1.71383	1.74819	0.309667	0.997131	0.00496155	null
GO:0002715	regulation of natural killer cell mediated immunity	-5.87943	1.72428	0.292776	0.681566	0	null
GO:0002287	alpha-beta T cell activation involved in immune response	-1.37831	1.64345	0.242103	0.799325	0.892894	43373
GO:0002293	alpha-beta T cell differentiation involved in immune response	-1.37831	1.64345	0.242103	0.777343	0.841282	43373
GO:0072539	T-helper 17 cell differentiation	-1.34684	1.14613	0.0731941	0.795499	0.907469	43373
GO:0000959	mitochondrial RNA metabolic process	-1.31104	1.65321	0.247734	0.951444	0.310322	null
GO:0032814	regulation of natural killer cell activation	-2.19458	1.64345	0.242103	0.76689	0.386156	null
GO:0006775	fat-soluble vitamin metabolic process	-1.88494	1.61278	0.225213	0.942883	0.390858	null
GO:1901661	quinone metabolic process	-1.51741	1.59106	0.213952	0.941767	0.38905	null
GO:0002228	natural killer cell mediated immunity	-8.52433	1.5682	0.202691	0.841434	0	null
GO:0002285	lymphocyte activation involved in immune response	-2.71931	2.13672	0.765723	0.79257	0.773244	46649
GO:0002366	leukocyte activation involved in immune response	-2.43941	2.3032	1.12606	0.788548	0.943594	46649
GO:0030217	T cell differentiation	-2.87147	2.25527	1.00783	0.803915	0.814731	46649
GO:0046631	alpha-beta T cell activation	-3.91364	2.01703	0.579922	0.834714	0.748773	46649
GO:0036314	response to sterol	-3.25104	1.50515	0.17454	0.958944	0.0672712	null
GO:0008299	isoprenoid biosynthetic process	-1.99904	1.4624	0.157649	0.905332	0.569856	null
GO:0070723	response to cholesterol	-2.70472	1.43136	0.146388	0.95153	0.451292	null
GO:0002360	T cell lineage commitment	-1.30978	1.43136	0.146388	0.829731	0.675318	null
GO:0010604	positive regulation of macromolecule metabolic process	-1.34519	3.54083	19.5541	0.82604	0.720073	51173
GO:0050860	negative regulation of T cell receptor signaling pathway	-1.42605	1.41497	0.140758	0.723785	0.463299	null
GO:0002834	regulation of response to tumor cell	-1.66083	1.38021	0.129497	0.87346	0.567258	null
GO:0036315	cellular response to sterol	-1.42605	1.34242	0.118237	0.942005	0.955715	70723
GO:0043373	CD4-positive, alpha-beta T cell lineage commitment	-1.7157	1.25527	0.0957153	0.828106	0.621318	null
GO:0006851	mitochondrial calcium ion transmembrane transport	-1.83557	1.23045	0.090085	0.981011	0.00436592	null
GO:0047484	regulation of response to osmotic stress	-1.31369	1.23045	0.090085	0.887479	0.362754	null
GO:0006612	protein targeting to membrane	-1.37581	1.96848	0.517989	0.956527	0.756233	72657
GO:0090150	establishment of protein localization to membrane	-1.63533	2.35025	1.25556	0.956358	0.839558	72657
GO:0046137	negative regulation of vitamin metabolic process	-1.83617	0.90309	0.0394122	0.930788	0.091704	null
GO:0071499	cellular response to laminar fluid shear stress	-1.61797	0.90309	0.0394122	0.953833	0.191792	null
GO:0002763	positive regulation of myeloid leukocyte differentiation	-1.52471	1.77815	0.332189	0.722686	0.879483	1902105
GO:0045619	regulation of lymphocyte differentiation	-1.74573	2.32222	1.17674	0.710979	0.878001	1902105
GO:1902107	positive regulation of leukocyte differentiation	-1.76075	2.26951	1.04161	0.691527	0.863891	1902105
GO:0046490	isopentenyl diphosphate metabolic process	-2.14244	0.778151	0.0281516	0.925427	0.378057	null
GO:0046165	alcohol biosynthetic process	-1.99623	1.97313	0.523619	0.901502	0.771969	1902652
GO:0009240	isopentenyl diphosphate biosynthetic process	-2.14244	0.778151	0.0281516	0.912863	0.66524	null
GO:0045892	negative regulation of DNA-templated transcription	-2.07904	3.11327	7.30252	0.841681	0.889417	1902679
GO:0045934	negative regulation of nucleobase-containing compound metabolic process	-1.60012	3.18724	8.65942	0.848943	0.729639	1902679
GO:0051253	negative regulation of RNA metabolic process	-1.91954	3.1532	8.00631	0.844176	0.871019	1902679
GO:0035747	natural killer cell chemotaxis	-1.4497	0.60206	0.0168909	0.898878	0.243146	null
GO:0007162	negative regulation of cell adhesion	-1.51844	2.4624	1.62716	0.883384	0.746753	1903037
GO:0022408	negative regulation of cell-cell adhesion	-1.55694	2.2878	1.08665	0.881381	0.835301	1903037
GO:0022409	positive regulation of cell-cell adhesion	-1.70451	2.50243	1.78481	0.853217	0.887696	1903037
GO:0050868	negative regulation of T cell activation	-1.50309	2.1038	0.70942	0.675484	0.855562	1903037
GO:0051250	negative regulation of lymphocyte activation	-1.31693	2.21219	0.912111	0.702023	0.926338	1903037

## Sheet: TableS4. R10 GO
TermID	Name	Value	LogSize	Frequency	Uniqueness	Dispensability	Representative
GO:0007165	signal transduction	-2.56558	3.67788	26.8116	0.844542	0.518239	null
GO:0019219	regulation of nucleobase-containing compound metabolic process	-2.05338	3.60249	22.5381	0.846035	0.53537	null
GO:0019538	protein metabolic process	-2.23845	3.57749	21.277	0.969249	0.542693	null
GO:0051252	regulation of RNA metabolic process	-2.22737	3.57031	20.9279	0.841554	0.444656	null
GO:0090304	nucleic acid metabolic process	-1.57574	3.55072	20.0045	0.952601	0.601825	null
GO:1903555	regulation of tumor necrosis factor superfamily cytokine production	-1.50752	2.233	0.957153	0.831283	0.728195	1819
GO:0010604	positive regulation of macromolecule metabolic process	-2.59875	3.54083	19.5541	0.801887	0.472055	null
GO:0045453	bone resorption	-1.47362	1.41497	0.140758	0.972759	0.783752	1894
GO:0016070	RNA metabolic process	-1.3798	3.47669	16.8684	0.952639	0.671386	null
GO:0009966	regulation of signal transduction	-4.41005	3.47202	16.6882	0.801271	0.506182	null
GO:0002221	pattern recognition receptor signaling pathway	-2.53044	2.04139	0.613704	0.69095	0.851963	2218
GO:0002753	cytosolic pattern recognition receptor signaling pathway	-1.61094	1.716	0.287146	0.707912	0.893298	2218
GO:0002757	immune response-activating signaling pathway	-1.55563	2.48144	1.70035	0.667162	0.86066	2218
GO:0002758	innate immune response-activating signaling pathway	-2.2178	2.11394	0.72631	0.686329	0.940946	2218
GO:0045088	regulation of innate immune response	-1.51772	2.57978	2.13389	0.775996	0.823219	2218
GO:0045089	positive regulation of innate immune response	-1.55122	2.40312	1.41884	0.742765	0.906705	2218
GO:0070423	nucleotide-binding oligomerization domain containing signaling pathway	-2.15143	1.17609	0.0788244	0.737704	0.705033	2218
GO:0048513	animal organ development	-1.463	3.46	16.2322	0.977197	0.345234	null
GO:0010605	negative regulation of macromolecule metabolic process	-1.54177	3.43377	15.2807	0.825688	0.542668	null
GO:0030099	myeloid cell differentiation	-1.5568	2.45332	1.59338	0.95586	0.798366	2521
GO:0036211	protein modification process	-4.35655	3.39898	14.1039	0.970417	0.29089	null
GO:0002699	positive regulation of immune effector process	-1.45964	2.42813	1.50329	0.800737	0.816683	2718
GO:0002702	positive regulation of production of molecular mediator of immune response	-1.35075	2.13988	0.771353	0.756973	0.908958	2718
GO:0002720	positive regulation of cytokine production involved in immune response	-1.71693	1.91908	0.461686	0.73746	0.863957	2718
GO:0051246	regulation of protein metabolic process	-2.4759	3.39498	13.9744	0.874543	0.266322	null
GO:0002253	activation of immune response	-1.3169	2.56585	2.06633	0.707515	0.793357	2764
GO:0050778	positive regulation of immune response	-1.58301	2.79029	3.46827	0.731301	0.782846	2764
GO:0007166	cell surface receptor signaling pathway	-3.011	3.3189	11.7279	0.860917	0.418857	null
GO:0032774	RNA biosynthetic process	-1.96597	3.30664	11.4014	0.946136	0.375575	null
GO:0002821	positive regulation of adaptive immune response	-1.97993	2.11059	0.72068	0.765804	0.931924	2822
GO:0002824	positive regulation of adaptive immune response based on somatic recombination of immune receptors built from immunoglobulin superfamily domains	-2.09043	2.08991	0.686898	0.76692	0.927226	2822
GO:1902531	regulation of intracellular signal transduction	-3.64016	3.2335	9.63347	0.8111	0.653562	null
GO:0015031	protein transport	-3.767	3.07445	6.67755	0.926456	0.821134	6886
GO:0010647	positive regulation of cell communication	-2.81635	3.23147	9.58842	0.794379	0.651204	null
GO:0009967	positive regulation of signal transduction	-3.14206	3.18441	8.60312	0.751067	0.636141	null
GO:0035556	intracellular signal transduction	-8.04769	3.1827	8.56934	0.867242	0.287899	null
GO:0048194	Golgi vesicle budding	-1.83259	1.04139	0.0563031	0.941216	0.793762	6901
GO:0048207	vesicle targeting, rough ER to cis-Golgi	-1.98732	1.38021	0.129497	0.934072	0.958419	6901
GO:0048208	COPII vesicle coating	-1.98732	1.38021	0.129497	0.922484	0.84521	6901
GO:0090114	COPII-coated vesicle budding	-1.36811	1.61278	0.225213	0.925248	0.883246	6901
GO:0043067	regulation of programmed cell death	-5.10018	3.17551	8.42858	0.932025	0.0604155	null
GO:0031399	regulation of protein modification process	-4.25414	3.15776	8.09076	0.873286	0.548748	null
GO:0051247	positive regulation of protein metabolic process	-3.81816	3.14953	7.93874	0.815454	0.670752	null
GO:0042592	homeostatic process	-3.59346	3.14426	7.84303	1	0	null
GO:0010648	negative regulation of cell communication	-3.75945	3.12613	7.5221	0.826831	0.6151	null
GO:0051174	regulation of phosphorus metabolic process	-3.90658	3.11661	7.35882	0.876038	0.192766	null
GO:0065003	protein-containing complex assembly	-1.52173	3.09968	7.0773	0.986463	0.199663	null
GO:0033043	regulation of organelle organization	-1.60202	3.07555	6.69444	0.917789	0.530672	null
GO:0051130	positive regulation of cellular component organization	-1.47354	3.04258	6.20461	0.855583	0.625179	null
GO:0031401	positive regulation of protein modification process	-3.31158	2.96802	5.22493	0.822923	0.699518	null
GO:0043066	negative regulation of apoptotic process	-3.09854	2.94448	4.94905	0.837068	0.66936	null
GO:0016310	phosphorylation	-4.37469	2.93952	4.89274	0.970483	0.00530066	null
GO:0010564	regulation of cell cycle process	-1.5302	2.85309	4.00878	0.906741	0.765136	7346
GO:0045597	positive regulation of cell differentiation	-1.84743	2.92788	4.76325	0.841672	0.653194	null
GO:0033365	protein localization to organelle	-2.34038	2.85612	4.03693	0.942015	0.261116	null
GO:0071345	cellular response to cytokine stimulus	-1.33533	2.85552	4.0313	0.912268	0.458871	null
GO:0031329	regulation of cellular catabolic process	-1.73213	2.81291	3.65407	0.872412	0.791383	9896
GO:0042176	regulation of protein catabolic process	-1.75438	2.55991	2.03817	0.881969	0.72912	9896
GO:0043549	regulation of kinase activity	-2.80548	2.85065	3.98626	0.858883	0.689109	null
GO:0006886	intracellular protein transport	-2.00709	2.84198	3.90744	0.922182	0.616346	null
GO:1902533	positive regulation of intracellular signal transduction	-1.96087	2.99695	5.58527	0.757204	0.794467	9967
GO:0043408	regulation of MAPK cascade	-1.91555	2.8293	3.79483	0.825981	0.620631	null
GO:0030097	hemopoiesis	-3.00877	2.82866	3.7892	0.964575	0.0071385	null
GO:0031325	positive regulation of cellular metabolic process	-2.29183	3.46864	16.5588	0.788162	0.70997	10604
GO:0080135	regulation of cellular response to stress	-1.49404	2.80686	3.6034	0.849144	0.431246	null
GO:0031324	negative regulation of cellular metabolic process	-1.39554	3.33746	12.2403	0.813213	0.75478	10605
GO:0007167	enzyme-linked receptor protein signaling pathway	-1.50696	2.79865	3.53584	0.872989	0.505737	null
GO:0071417	cellular response to organonitrogen compound	-2.72093	2.7679	3.29373	0.893228	0.63936	null
GO:0009896	positive regulation of catabolic process	-1.88349	2.7185	2.93902	0.840217	0.271165	null
GO:1903047	mitotic cell cycle process	-1.5399	2.716	2.92213	0.980071	0.00685533	null
GO:0030201	heparan sulfate proteoglycan metabolic process	-1.39514	1.23045	0.090085	0.979553	0.78307	15012
GO:0043068	positive regulation of programmed cell death	-2.40641	2.71517	2.9165	0.836135	0.692598	null
GO:0002790	peptide secretion	-1.43243	1.88081	0.422274	0.948223	0.856713	15833
GO:0030073	insulin secretion	-1.31852	1.69897	0.275885	0.844548	0.927727	15833
GO:1902532	negative regulation of intracellular signal transduction	-3.18842	2.71181	2.89398	0.792062	0.402403	null
GO:0051223	regulation of protein transport	-2.64781	2.69897	2.80953	0.86697	0.0490708	null
GO:0043065	positive regulation of apoptotic process	-2.47704	2.69636	2.79264	0.831249	0.699155	null
GO:0046165	alcohol biosynthetic process	-1.41752	1.97313	0.523619	0.975882	0.817294	16126
GO:0071407	cellular response to organic cyclic compound	-2.06219	2.69285	2.77011	0.909836	0.616769	null
GO:0007346	regulation of mitotic cell cycle	-2.35475	2.69197	2.76448	0.910937	0.692834	null
GO:0001819	positive regulation of cytokine production	-1.6139	2.68485	2.71944	0.762894	0.697347	null
GO:0031400	negative regulation of protein modification process	-2.85612	2.66276	2.58431	0.850833	0.403044	null
GO:1903844	regulation of cellular response to transforming growth factor beta stimulus	-1.576	2.15534	0.799505	0.889005	0.822573	17015
GO:0002521	leukocyte differentiation	-2.46658	2.62221	2.35347	0.954158	0.529486	null
GO:0001558	regulation of cell growth	-1.90983	2.61909	2.33658	0.928477	0.0498393	null
GO:0043254	regulation of protein-containing complex assembly	-1.32086	2.61909	2.33658	0.928477	0.456323	null
GO:0010563	negative regulation of phosphorus metabolic process	-3.06753	2.60314	2.25213	0.835953	0.637035	null
GO:1903706	regulation of hemopoiesis	-3.2652	2.60206	2.2465	0.776869	0.323605	null
GO:0045936	negative regulation of phosphate metabolic process	-3.07417	2.60206	2.2465	0.836	0.257175	null
GO:1905114	cell surface receptor signaling pathway involved in cell-cell signaling	-1.50642	2.59218	2.19582	0.876332	0.660405	null
GO:0050863	regulation of T cell activation	-2.52594	2.57287	2.10011	0.787628	0.597818	null
GO:2001233	regulation of apoptotic signaling pathway	-3.8729	2.56937	2.08322	0.809928	0.0296992	null
GO:0031663	lipopolysaccharide-mediated signaling pathway	-1.58681	1.63347	0.236473	0.865248	0.772357	32496
GO:0071219	cellular response to molecule of bacterial origin	-1.34178	2.31806	1.16547	0.914248	0.954342	32496
GO:0071222	cellular response to lipopolysaccharide	-1.46708	2.29667	1.10917	0.906597	0.912497	32496
GO:0009615	response to virus	-1.65626	2.5682	2.07759	0.952219	0.603316	null
GO:0032640	tumor necrosis factor production	-1.67981	0.69897	0.0225213	0.968621	0.820079	32608
GO:1903037	regulation of leukocyte cell-cell adhesion	-3.22695	2.56348	2.05506	0.926511	0.0470924	null
GO:0032481	positive regulation of type I interferon production	-2.13053	1.85126	0.394122	0.798169	0.884637	32648
GO:0032728	positive regulation of interferon-beta production	-2.08729	1.61278	0.225213	0.808158	0.842755	32648
GO:0045786	negative regulation of cell cycle	-3.25649	2.54531	1.97061	0.878291	0.0468389	null
GO:0002764	immune response-regulating signaling pathway	-1.62685	2.52375	1.87489	0.738471	0.680381	null
GO:0030111	regulation of Wnt signaling pathway	-1.78814	2.5172	1.84674	0.847698	0.379414	null
GO:0032496	response to lipopolysaccharide	-1.87207	2.50651	1.8017	0.919468	0.33863	null
GO:0097190	apoptotic signaling pathway	-2.68088	2.49415	1.75103	0.879052	0.585635	null
GO:0048193	Golgi vesicle transport	-3.98297	2.45939	1.6159	0.947247	0.506117	null
GO:0016055	Wnt signaling pathway	-2.15638	2.45332	1.59338	0.88077	0.410621	null
GO:0032680	regulation of tumor necrosis factor production	-1.5664	2.21748	0.923371	0.827487	0.938184	32760
GO:1903557	positive regulation of tumor necrosis factor superfamily cytokine production	-1.69301	2.02531	0.591183	0.790766	0.894033	32760
GO:0001666	response to hypoxia	-1.54798	2.42975	1.50892	0.965419	0.100171	null
GO:0006351	DNA-templated transcription	-1.66488	3.30428	11.3395	0.946183	0.794683	32774
GO:0034654	nucleobase-containing compound biosynthetic process	-1.41403	3.38166	13.5522	0.947927	0.813044	32774
GO:0070663	regulation of leukocyte proliferation	-2.23589	2.4216	1.48077	0.936779	0.0451831	null
GO:0007264	small GTPase mediated signal transduction	-3.74958	2.41162	1.44699	0.884544	0.0450545	null
GO:0060828	regulation of canonical Wnt signaling pathway	-1.46343	2.4014	1.41321	0.852327	0.366929	null
GO:0006913	nucleocytoplasmic transport	-1.54235	2.39094	1.37943	0.942615	0.628823	null
GO:0051169	nuclear transport	-1.53534	2.39094	1.37943	0.942615	0.628823	null
GO:0001894	tissue homeostasis	-1.64927	2.37291	1.32312	0.967952	0.69005	null
GO:0090150	establishment of protein localization to membrane	-1.39032	2.35025	1.25556	0.943556	0.641045	null
GO:0016311	dephosphorylation	-2.55416	2.34635	1.2443	0.974922	0.556552	null
GO:0043523	regulation of neuron apoptotic process	-1.42764	2.34439	1.23867	0.895724	0.557145	null
GO:0000165	MAPK cascade	-2.56558	2.33445	1.21052	0.886795	0.519418	null
GO:2001235	positive regulation of apoptotic signaling pathway	-2.22114	2.13033	0.754462	0.771488	0.810786	43065
GO:0045732	positive regulation of protein catabolic process	-2.05002	2.32838	1.19363	0.842472	0.680081	null
GO:0042981	regulation of apoptotic process	-4.6925	3.16137	8.15832	0.871787	0.821848	43066
GO:0043069	negative regulation of programmed cell death	-3.2321	2.95761	5.10106	0.839849	0.826384	43066
GO:0002819	regulation of adaptive immune response	-2.8082	2.31175	1.14858	0.799392	0.637608	null
GO:0046474	glycerophospholipid biosynthetic process	-1.62607	2.30963	1.14295	0.963453	0.550239	null
GO:0016236	macroautophagy	-2.62187	2.30535	1.13169	0.974086	0.15068	null
GO:0090087	regulation of peptide transport	-2.35023	2.29667	1.10917	0.91004	0.518297	null
GO:0002822	regulation of adaptive immune response based on somatic recombination of immune receptors built from immunoglobulin superfamily domains	-2.56451	2.27875	1.06413	0.796673	0.549081	null
GO:0007265	Ras protein signal transduction	-2.79922	2.26717	1.03598	0.88869	0.510234	null
GO:0044770	cell cycle phase transition	-1.53269	2.24304	0.979675	0.983035	0.696765	null
GO:0042886	amide transport	-3.44855	2.23045	0.951523	0.953774	0.24103	null
GO:0043525	positive regulation of neuron apoptotic process	-1.45237	1.73239	0.298407	0.864725	0.79681	43523
GO:0043409	negative regulation of MAPK cascade	-1.4836	2.22789	0.945893	0.814178	0.661382	null
GO:0010562	positive regulation of phosphorus metabolic process	-2.09684	2.92531	4.73509	0.80512	0.7925	43549
GO:0019220	regulation of phosphate metabolic process	-3.68194	3.11628	7.35319	0.854676	0.854124	43549
GO:0045937	positive regulation of phosphate metabolic process	-2.09684	2.92531	4.73509	0.805115	0.771023	43549
GO:0051347	positive regulation of transferase activity	-1.70846	2.7185	2.93902	0.947052	0.861422	43549
GO:0002520	immune system development	-3.44009	2.22011	0.929002	0.930635	0.368284	null
GO:0071559	response to transforming growth factor beta	-1.6656	2.22011	0.929002	0.952052	0.0947209	null
GO:0002287	alpha-beta T cell activation involved in immune response	-1.37148	1.64345	0.242103	0.893459	0.816811	45063
GO:0002293	alpha-beta T cell differentiation involved in immune response	-1.37148	1.64345	0.242103	0.876109	0.995634	45063
GO:0002294	CD4-positive, alpha-beta T cell differentiation involved in immune response	-1.39111	1.63347	0.236473	0.876352	0.993697	45063
GO:0042093	T-helper cell differentiation	-1.43154	1.63347	0.236473	0.876327	0.914559	45063
GO:1901991	negative regulation of mitotic cell cycle phase transition	-1.7959	2.21219	0.912111	0.880861	0.603752	null
GO:2001236	regulation of extrinsic apoptotic signaling pathway	-3.59688	2.19033	0.867068	0.815336	0.534089	null
GO:0002218	activation of innate immune response	-2.32458	2.18752	0.861438	0.722459	0.617879	null
GO:0001959	regulation of cytokine-mediated signaling pathway	-2.26981	2.18184	0.850177	0.86038	0.345344	null
GO:0051783	regulation of nuclear division	-1.55708	2.16435	0.816395	0.935561	0.400296	null
GO:0031331	positive regulation of cellular catabolic process	-1.58729	2.50106	1.77918	0.8309	0.80959	45732
GO:0017015	regulation of transforming growth factor beta receptor signaling pathway	-1.61725	2.14613	0.782614	0.8576	0.342065	null
GO:0046851	negative regulation of bone remodeling	-1.30151	1.27875	0.101346	0.880785	0.961478	45779
GO:0045598	regulation of fat cell differentiation	-2.62905	2.12385	0.743201	0.917567	0.513681	null
GO:0006888	endoplasmic reticulum to Golgi vesicle-mediated transport	-2.2847	2.12057	0.737571	0.930598	0.536617	null
GO:0009306	protein secretion	-1.89141	2.09342	0.692529	0.937011	0.486008	null
GO:0045444	fat cell differentiation	-2.22876	2.08991	0.686898	0.976722	0.313311	null
GO:0002718	regulation of cytokine production involved in immune response	-1.56321	2.08636	0.681268	0.76628	0.699384	null
GO:0030217	T cell differentiation	-2.38796	2.25527	1.00783	0.892095	0.814731	46631
GO:0042098	T cell proliferation	-2.64131	1.86332	0.405383	0.91548	0.935239	46631
GO:0046649	lymphocyte activation	-3.42136	2.67302	2.64625	0.909284	0.748773	46631
GO:0046651	lymphocyte proliferation	-2.93414	2.09691	0.698159	0.915492	0.764935	46631
GO:0032479	regulation of type I interferon production	-2.38065	2.07555	0.664377	0.83743	0.598323	null
GO:0032649	regulation of type II interferon production	-3.26043	2.06819	0.653116	0.837707	0.573218	null
GO:0006941	striated muscle contraction	-2.00893	2.05308	0.630595	0.976121	0.120633	null
GO:0097191	extrinsic apoptotic signaling pathway	-3.38405	2.04922	0.624965	0.88142	0.206941	null
GO:0046631	alpha-beta T cell activation	-3.81531	2.01703	0.579922	0.914749	0.00549796	null
GO:0002694	regulation of leukocyte activation	-2.71674	2.77012	3.31062	0.778629	0.915916	50863
GO:0002695	negative regulation of leukocyte activation	-1.38839	2.29003	1.09228	0.764935	0.94548	50863
GO:0032944	regulation of mononuclear cell proliferation	-2.05002	2.38021	1.34564	0.931102	0.961427	50863
GO:0050670	regulation of lymphocyte proliferation	-2.09935	2.37291	1.32312	0.78323	0.849035	50863
GO:0051249	regulation of lymphocyte activation	-2.56671	2.69723	2.79827	0.781891	0.885885	50863
GO:0051250	negative regulation of lymphocyte activation	-1.7725	2.21219	0.912111	0.76812	0.81214	50863
GO:0070664	negative regulation of leukocyte proliferation	-1.37361	1.96848	0.517989	0.901103	0.8657	50863
GO:0032760	positive regulation of tumor necrosis factor production	-1.76294	2.0086	0.568662	0.791552	0.66017	null
GO:0007179	transforming growth factor beta receptor signaling pathway	-1.34636	2	0.557401	0.881604	0.699301	null
GO:0048534	hematopoietic or lymphoid organ development	-2.9859	1.99123	0.54614	0.933748	0.349399	null
GO:0001776	leukocyte homeostasis	-1.87488	1.97772	0.529249	0.931458	0.348343	null
GO:0060047	heart contraction	-1.43728	1.96379	0.512359	0.97911	0.366554	null
GO:0015833	peptide transport	-3.42946	1.95424	0.501098	0.950056	0.438358	null
GO:0002791	regulation of peptide secretion	-2.05707	2.29226	1.09791	0.887129	0.967454	51223
GO:0032880	regulation of protein localization	-2.24521	2.92788	4.76325	0.869403	0.837117	51223
GO:0046676	negative regulation of insulin secretion	-2.16246	1.59106	0.213952	0.804973	0.703613	51223
GO:0046888	negative regulation of hormone secretion	-1.35223	1.81954	0.36597	0.812862	0.814851	51223
GO:0050708	regulation of protein secretion	-2.43784	2.41497	1.45825	0.868697	0.87674	51223
GO:0050796	regulation of insulin secretion	-2.23723	2.21484	0.917741	0.814536	0.827606	51223
GO:0051222	positive regulation of protein transport	-2.6501	2.48714	1.72288	0.823905	0.895893	51223
GO:0061178	regulation of insulin secretion involved in cellular response to glucose stimulus	-1.43154	1.716	0.287146	0.834006	0.849459	51223
GO:0061179	negative regulation of insulin secretion involved in cellular response to glucose stimulus	-1.83259	0.90309	0.0394122	0.810444	0.859283	51223
GO:0070201	regulation of establishment of protein localization	-2.39734	2.72016	2.95028	0.874654	0.843348	51223
GO:0090276	regulation of peptide hormone secretion	-1.74572	2.28556	1.08102	0.82539	0.984979	51223
GO:0090278	negative regulation of peptide hormone secretion	-1.98234	1.64345	0.242103	0.814801	0.983623	51223
GO:0090316	positive regulation of intracellular protein transport	-1.62607	2.19033	0.867068	0.836428	0.821956	51223
GO:1903829	positive regulation of protein localization	-1.68785	2.66652	2.60684	0.824902	0.803203	51223
GO:1904951	positive regulation of establishment of protein localization	-2.41541	2.5092	1.81296	0.825416	0.901915	51223
GO:0010921	regulation of phosphatase activity	-1.50619	1.92428	0.467316	0.892168	0.527874	null
GO:0071867	response to monoamine	-1.36811	1.92428	0.467316	0.933128	0.478737	null
GO:0050848	regulation of calcium-mediated signaling	-2.3361	1.91381	0.456055	0.862791	0.473424	null
GO:0006355	regulation of DNA-templated transcription	-1.88087	3.53148	19.1374	0.833331	0.717396	51252
GO:2001141	regulation of RNA biosynthetic process	-1.82847	3.53441	19.2669	0.842539	0.749481	51252
GO:0006900	vesicle budding from membrane	-4.56703	1.88649	0.427904	0.94094	0	null
GO:0032729	positive regulation of type II interferon production	-3.89279	1.88649	0.427904	0.800659	0	null
GO:0051403	stress-activated MAPK cascade	-1.37115	1.87506	0.416643	0.897265	0.462401	null
GO:0007249	I-kappaB kinase/NF-kappaB signaling	-1.36249	1.8451	0.388492	0.899306	0.459096	null
GO:0045600	positive regulation of fat cell differentiation	-1.31482	1.83251	0.377231	0.878275	0.517446	null
GO:0072666	establishment of protein localization to vacuole	-1.51747	1.81954	0.36597	0.949871	0.450864	null
GO:0051149	positive regulation of muscle cell differentiation	-1.32507	1.81291	0.36034	0.878813	0.474212	null
GO:0006903	vesicle targeting	-2.73241	1.80618	0.35471	0.938894	0.43695	null
GO:0032663	regulation of interleukin-2 production	-2.834	1.79934	0.349079	0.847236	0.540901	null
GO:0070918	regulatory ncRNA processing	-2.90503	1.77815	0.332189	0.857565	0.316035	null
GO:0072523	purine-containing compound catabolic process	-1.88566	1.77815	0.332189	0.964796	0.516015	null
GO:0032648	regulation of interferon-beta production	-2.24874	1.77085	0.326558	0.843482	0.537674	null
GO:0051058	negative regulation of small GTPase mediated signal transduction	-1.54009	1.76343	0.320928	0.833125	0.532613	null
GO:0043331	response to dsRNA	-3.31336	1.74819	0.309667	0.933591	0.0843284	null
GO:0071868	cellular response to monoamine stimulus	-1.48153	1.90849	0.450425	0.906776	0.988545	71417
GO:0071869	response to catecholamine	-1.36811	1.92428	0.467316	0.921579	0.991924	71417
GO:0071870	cellular response to catecholamine stimulus	-1.48153	1.90849	0.450425	0.902852	0.732987	71417
GO:1901652	response to peptide	-1.45242	2.65706	2.55053	0.917983	0.77592	71417
GO:1901653	cellular response to peptide	-1.7571	2.49136	1.73977	0.897871	0.86568	71417
GO:0007159	leukocyte cell-cell adhesion	-3.20761	1.74819	0.309667	0.997217	0.00399808	null
GO:0043457	regulation of cellular respiration	-1.42302	1.70757	0.281516	0.917429	0.107622	null
GO:0097009	energy homeostasis	-1.31644	1.6902	0.270255	0.972791	0.591792	null
GO:0034655	nucleobase-containing compound catabolic process	-1.53962	2.46687	1.64405	0.961352	0.791896	72523
GO:2000273	positive regulation of signaling receptor activity	-1.39111	1.6721	0.258994	0.868909	0.303574	null
GO:0060976	coronary vasculature development	-1.82526	1.66276	0.253364	0.972964	0.189994	null
GO:0016126	sterol biosynthetic process	-1.54009	1.65321	0.247734	0.966643	0.62585	null
GO:0032660	regulation of interleukin-17 production	-1.91704	1.61278	0.225213	0.85326	0.520377	null
GO:1901532	regulation of hematopoietic progenitor cell differentiation	-1.39514	1.61278	0.225213	0.926657	0.45168	null
GO:0006901	vesicle coating	-3.19246	1.5682	0.202691	0.939281	0.666878	null
GO:0032743	positive regulation of interleukin-2 production	-2.3274	1.54407	0.191431	0.814797	0.598802	null
GO:0038034	signal transduction in absence of ligand	-1.31482	1.53148	0.1858	0.914474	0.183089	null
GO:0006915	apoptotic process	-4.48678	3.01787	5.86116	0.97627	0.761596	97190
GO:0097192	extrinsic apoptotic signaling pathway in absence of ligand	-1.31482	1.53148	0.1858	0.894285	0.699458	null
GO:0097193	intrinsic apoptotic signaling pathway	-1.86349	2.21219	0.912111	0.874459	0.81334	97191
GO:0045948	positive regulation of translational initiation	-1.68316	1.49136	0.168909	0.848781	0.432359	null
GO:0015012	heparan sulfate proteoglycan biosynthetic process	-1.68316	1.47712	0.163279	0.967597	0.119761	null
GO:0032740	positive regulation of interleukin-17 production	-1.89069	1.44716	0.152018	0.818484	0.587244	null
GO:0042088	T-helper 1 type immune response	-1.91704	1.38021	0.129497	0.929901	0.667557	null
GO:0007088	regulation of mitotic nuclear division	-1.49843	2.07188	0.658747	0.906088	0.717944	1901991
GO:0010948	negative regulation of cell cycle process	-1.47995	2.42813	1.50329	0.875293	0.891082	1901991
GO:0045930	negative regulation of mitotic cell cycle	-1.83538	2.32222	1.17674	0.878016	0.842367	1901991
GO:1901988	negative regulation of cell cycle phase transition	-1.60561	2.3483	1.24993	0.877369	0.910739	1901991
GO:0071359	cellular response to dsRNA	-2.86805	1.36173	0.123867	0.925525	0.463088	null
GO:1903428	positive regulation of reactive oxygen species biosynthetic process	-1.39111	1.25527	0.0957153	0.883472	0.196312	null
GO:0009968	negative regulation of signal transduction	-3.383	3.09517	7.00411	0.772928	0.771689	1902532
GO:0045779	negative regulation of bone resorption	-1.39021	1.23045	0.090085	0.881902	0.323075	null
GO:0022408	negative regulation of cell-cell adhesion	-1.36695	2.2878	1.08665	0.892292	0.835301	1903037
GO:0022409	positive regulation of cell-cell adhesion	-2.8133	2.50243	1.78481	0.874857	0.887696	1903037
GO:1903039	positive regulation of leukocyte cell-cell adhesion	-2.1163	2.43136	1.51455	0.877179	0.869646	1903037
GO:0035872	nucleotide-binding domain, leucine rich repeat containing receptor signaling pathway	-2.09385	1.20412	0.0844547	0.912512	0.170328	null
GO:0000082	G1/S transition of mitotic cell cycle	-1.61514	1.92942	0.472946	0.980773	0.911978	1903047
GO:0044772	mitotic cell cycle phase transition	-1.65298	2.21484	0.917741	0.979831	0.790863	1903047
GO:0045063	T-helper 1 cell differentiation	-2.21228	1.17609	0.0788244	0.884273	0.645876	null
GO:0055119	relaxation of cardiac muscle	-1.34444	1.17609	0.0788244	0.979213	0.668329	null
GO:0045619	regulation of lymphocyte differentiation	-2.51485	2.32222	1.17674	0.77637	0.876335	1903706
GO:0045621	positive regulation of lymphocyte differentiation	-1.3638	2.11394	0.72631	0.743859	0.951985	1903706
GO:1902105	regulation of leukocyte differentiation	-2.31339	2.50243	1.78481	0.777649	0.750088	1903706
GO:1902107	positive regulation of leukocyte differentiation	-1.95361	2.26951	1.04161	0.744208	0.878001	1903706
GO:1903708	positive regulation of hemopoiesis	-2.20169	2.26951	1.04161	0.745651	0.863891	1903706
GO:0061043	regulation of vascular wound healing	-2.58062	1.04139	0.0563031	0.842739	0.417016	null
GO:0090161	Golgi ribbon formation	-1.61003	1.04139	0.0563031	0.988669	0.227518	null
GO:0032608	interferon-beta production	-2.37727	0.69897	0.0225213	0.968621	0.0909638	null
GO:1901898	negative regulation of relaxation of cardiac muscle	-1.42347	0.477121	0.0112606	0.902719	0.205786	null
GO:2001234	negative regulation of apoptotic signaling pathway	-2.66082	2.35603	1.27245	0.774135	0.832001	2001236
GO:2001237	negative regulation of extrinsic apoptotic signaling pathway	-2.47322	1.98677	0.54051	0.791436	0.760539	2001236
GO:2001238	positive regulation of extrinsic apoptotic signaling pathway	-1.76781	1.72428	0.292776	0.790514	0.851578	2001236
GO:2001242	regulation of intrinsic apoptotic signaling pathway	-1.30788	2.22531	0.940262	0.808042	0.839467	2001236
GO:2001243	negative regulation of intrinsic apoptotic signaling pathway	-1.3277	1.98677	0.54051	0.787296	0.825355	2001236

## Sheet: TableS5. R20 GO
TermID	Name	Value	LogSize	Frequency	Uniqueness	Dispensability	Representative
GO:0065003	protein-containing complex assembly	-7.42251	3.09968	7.0773	0.840754	0.491055	null
GO:0033043	regulation of organelle organization	-3.19044	3.07555	6.69444	0.820481	0.577536	null
GO:0006259	DNA metabolic process	-2.30065	2.8848	4.31282	0.931358	0.00602251	null
GO:0036294	cellular response to decreased oxygen levels	-1.43976	2.12057	0.737571	0.95597	0.895732	1666
GO:0006325	chromatin organization	-18.0926	2.86213	4.09324	0.82358	0.691223	null
GO:0033365	protein localization to organelle	-1.7956	2.85612	4.03693	0.985604	0.00706791	null
GO:0010564	regulation of cell cycle process	-5.03245	2.85309	4.00878	0.641968	0	null
GO:0051129	negative regulation of cellular component organization	-2.91439	2.84634	3.94685	0.806233	0.47577	null
GO:0006281	DNA repair	-2.54026	2.70501	2.84894	0.819332	0.767577	6310
GO:0000278	mitotic cell cycle	-6.04144	2.78746	3.44575	0.705294	0.636668	null
GO:0034728	nucleosome organization	-19.301	2.03743	0.608074	0.848484	0.708282	6325
GO:0040029	epigenetic regulation of gene expression	-1.80873	2.27646	1.0585	0.812771	0.758979	6325
GO:0065004	protein-DNA complex assembly	-17.3242	2.29885	1.1148	0.837451	0.764092	6325
GO:0051052	regulation of DNA metabolic process	-2.53462	2.72346	2.97281	0.951979	0.0542536	null
GO:0010639	negative regulation of organelle organization	-4.5817	2.52504	1.88052	0.753871	0.0507981	null
GO:0000280	nuclear division	-6.10403	2.49415	1.75103	0.850734	0.315461	null
GO:0000226	microtubule cytoskeleton organization	-2.75926	2.75587	3.20365	0.832819	0.724901	7051
GO:0001666	response to hypoxia	-1.49697	2.42975	1.50892	0.939432	0.248342	null
GO:0090068	positive regulation of cell cycle process	-3.73993	2.39794	1.40195	0.616004	0.695718	null
GO:0033044	regulation of chromosome organization	-3.33536	2.39445	1.39069	0.795838	0.611683	null
GO:0045839	negative regulation of mitotic nuclear division	-2.89733	1.61278	0.225213	0.57658	0.857811	7088
GO:0051784	negative regulation of nuclear division	-2.67386	1.68124	0.264625	0.764546	0.870437	7088
GO:0006310	DNA recombination	-3.19791	2.3927	1.38506	0.874782	0.558674	null
GO:0098813	nuclear chromosome segregation	-7.25104	2.3784	1.34001	0.665139	0.00466785	null
GO:0007346	regulation of mitotic cell cycle	-2.54026	2.69197	2.76448	0.65462	0.765136	10564
GO:0045787	positive regulation of cell cycle	-2.72539	2.53529	1.92557	0.662435	0.726527	10564
GO:0007051	spindle organization	-4.06854	2.25042	0.996566	0.639924	0.637208	null
GO:0044770	cell cycle phase transition	-2.3272	2.24304	0.979675	0.69985	0.635989	null
GO:0051783	regulation of nuclear division	-4.02965	2.16435	0.816395	0.805365	0.574581	null
GO:0019730	antimicrobial humoral response	-2.26236	2.05308	0.630595	0.926016	0.800265	19731
GO:0050830	defense response to Gram-positive bacterium	-2.66261	2.04922	0.624965	0.933276	0.745344	19731
GO:0061844	antimicrobial humoral immune response mediated by antimicrobial peptide	-2.00321	1.85126	0.394122	0.926021	0.88851	19731
GO:0006275	regulation of DNA replication	-2.43018	2.11727	0.731941	0.957877	0.273726	null
GO:0007088	regulation of mitotic nuclear division	-4.45469	2.07188	0.658747	0.580348	0.631943	null
GO:0032200	telomere organization	-3.57675	2.02531	0.591183	0.845404	0.684713	null
GO:0071103	DNA conformation change	-19.7773	1.95904	0.506728	0.847397	0.152726	null
GO:0006334	nucleosome assembly	-20.327	1.94939	0.495468	0.834817	0	null
GO:0006267	pre-replicative complex assembly involved in nuclear cell cycle DNA replication	-2.87481	1.17609	0.101295	0.577685	0.962712	33260
GO:0006270	DNA replication initiation	-1.67421	1.4624	0.157649	0.857326	0.749284	33260
GO:0044786	cell cycle DNA replication	-3.75696	1.4624	0.157649	0.662586	0.747179	33260
GO:1902292	cell cycle DNA replication initiation	-1.38273	0.778151	0.0281516	0.681212	0.878652	33260
GO:1902299	pre-replicative complex assembly involved in cell cycle DNA replication	-2.87481	1.68124	0.262388	0.549165	1.03642	33260
GO:1902315	nuclear cell cycle DNA replication initiation	-1.38273	0.778151	0.0281516	0.677493	0.999718	33260
GO:1902975	mitotic DNA replication initiation	-1.38273	0.778151	0.0281516	0.662085	0.878652	33260
GO:0045814	negative regulation of gene expression, epigenetic	-5.87943	1.94939	0.495468	0.785376	0.619144	null
GO:2001251	negative regulation of chromosome organization	-3.6517	1.88649	0.427904	0.728655	0.658633	null
GO:0019731	antibacterial humoral response	-3.81816	1.74036	0.304037	0.922458	0.438826	null
GO:0007062	sister chromatid cohesion	-2.99744	1.66276	0.253364	0.669024	0.633204	null
GO:0072599	establishment of protein localization to endoplasmic reticulum	-1.31693	1.63347	0.236473	0.986992	0.429593	null
GO:0071174	mitotic spindle checkpoint signaling	-2.35796	1.47712	0.163279	0.421792	0.540447	null
GO:0033260	nuclear DNA replication	-3.9393	1.44716	0.152018	0.643973	0.526283	null
GO:0018279	protein N-linked glycosylation via asparagine	-1.91295	1.39794	0.135128	0.977113	0.118829	null
GO:1903902	positive regulation of viral life cycle	-1.56773	1.39794	0.135128	0.951298	0.0281933	null
GO:0045652	regulation of megakaryocyte differentiation	-1.53457	1.39794	0.135128	0.971808	0.0371821	null
GO:0002227	innate immune response in mucosa	-4.37882	1.38021	0.129497	0.9451	0	null
GO:0022616	DNA strand elongation	-1.87872	1.32222	0.112606	0.896553	0.259206	null
GO:0051988	regulation of attachment of spindle microtubules to kinetochore	-3.51999	1.27875	0.101346	0.701739	0.514955	null
GO:0007063	regulation of sister chromatid cohesion	-1.98627	1.25527	0.0957153	0.625336	0.679681	null
GO:0051231	spindle elongation	-2.37492	1.14613	0.0731941	0.67524	0.668118	null
GO:0007094	mitotic spindle assembly checkpoint signaling	-1.47361	1.47712	0.163279	0.325587	0.993037	71174
GO:0031577	spindle checkpoint signaling	-2.33215	1.49136	0.168909	0.622602	0.732241	71174
GO:0051304	chromosome separation	-2.57625	1.07918	0.0619334	0.734808	0.658578	null
GO:0006335	DNA replication-dependent chromatin assembly	-5.56225	0.845098	0.0337819	0.881603	0.460891	null
GO:0000075	cell cycle checkpoint signaling	-1.3112	2.19866	0.883959	0.573133	0.862522	90068
GO:0010948	negative regulation of cell cycle process	-1.38831	2.42813	1.50329	0.588682	0.778729	90068
GO:0045931	positive regulation of mitotic cell cycle	-1.97517	2.07188	0.658747	0.661674	0.834001	90068
GO:1901987	regulation of cell cycle phase transition	-1.59276	2.62941	2.39288	0.613729	0.771935	90068
GO:1901989	positive regulation of cell cycle phase transition	-1.93059	2.04139	0.613704	0.62769	0.827691	90068
GO:1901990	regulation of mitotic cell cycle phase transition	-1.35986	2.51587	1.84111	0.601917	0.799157	90068
GO:1901992	positive regulation of mitotic cell cycle phase transition	-1.42199	1.94448	0.489837	0.631143	0.808226	90068
GO:0007091	metaphase/anaphase transition of mitotic cell cycle	-1.98561	0.845098	0.0337819	0.434935	0.464487	null
GO:0000070	mitotic sister chromatid segregation	-4.767	2.14613	0.782614	0.587061	0.879779	98813
GO:0000281	mitotic cytokinesis	-1.80005	1.91908	0.461686	0.691072	0.729887	98813
GO:0000819	sister chromatid segregation	-7.83565	2.15836	0.805135	0.613386	0.843508	98813
GO:0007052	mitotic spindle organization	-3.6517	1.98677	0.54051	0.630316	0.743031	98813
GO:0008608	attachment of spindle microtubules to kinetochore	-1.57825	1.43136	0.146388	0.712679	0.710843	98813
GO:0044772	mitotic cell cycle phase transition	-2.17025	2.21484	0.917741	0.673305	0.790863	98813
GO:0051225	spindle assembly	-3.50446	2.0607	0.641856	0.6134	0.888635	98813
GO:0061640	cytoskeleton-dependent cytokinesis	-1.44295	2.04922	0.624965	0.70352	0.961459	98813
GO:0090307	mitotic spindle assembly	-3.31426	1.70757	0.281516	0.595716	0.892116	98813
GO:1902850	microtubule cytoskeleton organization involved in mitosis	-3.63264	2.12057	0.737571	0.632752	0.770389	98813
GO:1903047	mitotic cell cycle process	-6.20343	2.716	2.92213	0.653669	0.724582	98813
GO:0044784	metaphase/anaphase transition of cell cycle	-1.4864	0.845098	0.0337819	0.4447	0.639343	null
GO:0048524	positive regulation of viral process	-1.34275	1.81291	0.36034	0.948285	0.759931	1903902
GO:0051306	mitotic sister chromatid separation	-2.23524	0.69897	0.0225213	0.679135	0.625646	null
GO:0010965	regulation of mitotic sister chromatid separation	-2.28091	1.77085	0.326558	0.599553	0.908671	2001251
GO:0033045	regulation of sister chromatid segregation	-3.55909	2.02119	0.585553	0.530112	0.795876	2001251
GO:0033046	negative regulation of sister chromatid segregation	-3.10513	1.51851	0.18017	0.533428	0.993275	2001251
GO:0033047	regulation of mitotic sister chromatid segregation	-2.06716	1.73239	0.298407	0.548881	0.891156	2001251
GO:0033048	negative regulation of mitotic sister chromatid segregation	-3.16178	1.51851	0.18017	0.533135	0.998198	2001251
GO:0051984	positive regulation of chromosome segregation	-1.34885	1.44716	0.152018	0.610627	0.839472	2001251
GO:0051985	negative regulation of chromosome segregation	-3.05012	1.54407	0.191431	0.59421	0.856449	2001251
GO:1902099	regulation of metaphase/anaphase transition of cell cycle	-1.52039	1.97313	0.523619	0.519878	0.939374	2001251
GO:1902100	negative regulation of metaphase/anaphase transition of cell cycle	-2.25814	1.54407	0.191431	0.541844	0.856449	2001251
GO:1905818	regulation of chromosome separation	-2.09368	1.86923	0.411013	0.597373	0.917985	2001251
GO:1905819	negative regulation of chromosome separation	-3.25104	1.54407	0.191431	0.57881	0.993275	2001251
GO:2000816	negative regulation of mitotic sister chromatid separation	-3.31426	1.51851	0.18017	0.531644	0.851918	2001251

## Sheet: TableS6.R22 GO
TermID	Name	Value	LogSize	Frequency	Uniqueness	Dispensability	Representative
GO:0019219	regulation of nucleobase-containing compound metabolic process	-1.57875	3.60249	22.5381	0.91524	0.256701	null
GO:0009966	regulation of signal transduction	-1.88136	3.47202	16.6882	0.777351	0.447959	null
GO:1902531	regulation of intracellular signal transduction	-1.82837	3.2335	9.63347	0.791953	0.653562	null
GO:0035556	intracellular signal transduction	-1.86758	3.1827	8.56934	0.862416	0.121785	null
GO:0046907	intracellular transport	-1.73882	3.1364	7.70227	0.99532	0.00627064	null
GO:1902533	positive regulation of intracellular signal transduction	-1.86944	2.99695	5.58527	0.72594	0.593904	null
GO:0002696	positive regulation of leukocyte activation	-1.70269	2.57171	2.09448	0.54312	0.950515	2694
GO:0022409	positive regulation of cell-cell adhesion	-1.40015	2.50243	1.78481	0.819494	0.887696	2694
GO:0032944	regulation of mononuclear cell proliferation	-1.82758	2.38021	1.34564	0.834653	0.961427	2694
GO:0032946	positive regulation of mononuclear cell proliferation	-1.93135	2.16732	0.822026	0.787707	0.966003	2694
GO:0045621	positive regulation of lymphocyte differentiation	-1.37706	2.11394	0.72631	0.568984	0.854153	2694
GO:0050670	regulation of lymphocyte proliferation	-1.85501	2.37291	1.32312	0.525772	0.827204	2694
GO:0050671	positive regulation of lymphocyte proliferation	-1.96045	2.15836	0.805135	0.513171	0.929328	2694
GO:0050863	regulation of T cell activation	-1.63208	2.57287	2.10011	0.581157	0.879763	2694
GO:0050867	positive regulation of cell activation	-1.5878	2.58995	2.18456	0.673147	0.884559	2694
GO:0050870	positive regulation of T cell activation	-1.80071	2.3927	1.38506	0.508396	0.832127	2694
GO:0051249	regulation of lymphocyte activation	-1.65416	2.69723	2.79827	0.574605	0.915916	2694
GO:0051251	positive regulation of lymphocyte activation	-1.95269	2.51188	1.82422	0.545777	0.913846	2694
GO:0070665	positive regulation of leukocyte proliferation	-1.82144	2.21484	0.917741	0.788862	0.920617	2694
GO:1903037	regulation of leukocyte cell-cell adhesion	-1.43396	2.56348	2.05506	0.873967	0.860125	2694
GO:1903039	positive regulation of leukocyte cell-cell adhesion	-1.64432	2.43136	1.51455	0.819744	0.933707	2694
GO:0031347	regulation of defense response	-1.36707	2.8739	4.20584	0.812557	0.666653	null
GO:0030097	hemopoiesis	-1.74197	2.82866	3.7892	0.882524	0.47243	null
GO:0002253	activation of immune response	-2.24307	2.56585	2.06633	0.412344	0.815951	2757
GO:0002429	immune response-activating cell surface receptor signaling pathway	-1.8996	2.36922	1.31186	0.412754	0.928172	2757
GO:0002764	immune response-regulating signaling pathway	-1.96944	2.52375	1.87489	0.563187	0.713534	2757
GO:0002768	immune response-regulating cell surface receptor signaling pathway	-1.72781	2.4216	1.48077	0.557438	0.941737	2757
GO:0050778	positive regulation of immune response	-1.84182	2.79029	3.46827	0.531051	0.782846	2757
GO:0050851	antigen receptor-mediated signaling pathway	-2.29345	2.1959	0.878329	0.43277	0.885902	2757
GO:0002694	regulation of leukocyte activation	-2.17031	2.77012	3.31062	0.571471	0	null
GO:0046189	phenol-containing compound biosynthetic process	-1.52544	1.20412	0.197061	0.973419	0.793789	6582
GO:0050727	regulation of inflammatory response	-1.73403	2.59106	2.19019	0.812008	0.648256	null
GO:1902105	regulation of leukocyte differentiation	-1.9055	2.50243	1.78481	0.635337	0.61592	null
GO:0002757	immune response-activating signaling pathway	-2.11954	2.48144	1.70035	0.400161	0.611929	null
GO:0070663	regulation of leukocyte proliferation	-1.7046	2.4216	1.48077	0.88291	0.0479296	null
GO:0002285	lymphocyte activation involved in immune response	-1.50269	2.13672	0.765723	0.638572	0.943594	30217
GO:0002286	T cell activation involved in immune response	-1.4973	1.90849	0.450425	0.639842	0.892964	30217
GO:0002287	alpha-beta T cell activation involved in immune response	-2.13575	1.64345	0.242103	0.646048	0.891153	30217
GO:0002292	T cell differentiation involved in immune response	-1.97486	1.68124	0.264625	0.60449	0.899535	30217
GO:0002293	alpha-beta T cell differentiation involved in immune response	-2.13575	1.64345	0.242103	0.600178	0.995634	30217
GO:0002294	CD4-positive, alpha-beta T cell differentiation involved in immune response	-2.15326	1.63347	0.236473	0.60087	0.993697	30217
GO:0002366	leukocyte activation involved in immune response	-1.55907	2.3032	1.12606	0.632328	0.838339	30217
GO:0002521	leukocyte differentiation	-2.06361	2.62221	2.35347	0.835573	0.754552	30217
GO:0042093	T-helper cell differentiation	-2.18917	1.63347	0.236473	0.600792	0.763958	30217
GO:0042100	B cell proliferation	-1.67911	1.72428	0.292776	0.700728	0.907054	30217
GO:0046631	alpha-beta T cell activation	-3.25964	2.01703	0.579922	0.674961	0.814731	30217
GO:0046649	lymphocyte activation	-2.33182	2.67302	2.64625	0.660558	0.799058	30217
GO:0046651	lymphocyte proliferation	-2.62894	2.09691	0.698159	0.6794	0.739588	30217
GO:0061470	T follicular helper cell differentiation	-1.46922	0.845098	0.0337819	0.651138	0.859366	30217
GO:0043122	regulation of I-kappaB kinase/NF-kappaB signaling	-1.68014	2.41162	1.44699	0.83252	0.273193	null
GO:0002703	regulation of leukocyte mediated immunity	-1.31062	2.3962	1.39632	0.682826	0.596232	null
GO:0050920	regulation of chemotaxis	-1.89011	2.3483	1.24993	0.811745	0.0355519	null
GO:0034612	response to tumor necrosis factor	-1.73585	2.3075	1.13732	0.950477	0	null
GO:0030217	T cell differentiation	-4.3279	2.25527	1.00783	0.612492	0	null
GO:0002520	immune system development	-1.81225	2.22011	0.929002	0.770969	0.390226	null
GO:0000018	regulation of DNA recombination	-1.36906	2.13354	0.760092	0.944963	0.0440728	null
GO:0002244	hematopoietic progenitor cell differentiation	-1.35327	2.00432	0.563031	0.854107	0.644166	null
GO:0048534	hematopoietic or lymphoid organ development	-1.6168	1.99123	0.54614	0.780314	0.369088	null
GO:0001776	leukocyte homeostasis	-2.54814	1.97772	0.529249	0.799647	0.36791	null
GO:0031349	positive regulation of defense response	-1.34173	2.58771	2.1733	0.758054	0.793564	50727
GO:0043401	steroid hormone mediated signaling pathway	-1.31501	1.89763	0.439164	0.894358	0.334846	null
GO:0030334	regulation of cell migration	-1.41234	2.96332	5.16863	0.900847	0.733355	50920
GO:0002686	negative regulation of leukocyte migration	-1.40033	1.69897	0.275885	0.694909	0.524206	null
GO:0006582	melanin metabolic process	-2.08133	1.20412	0.0844547	0.973639	0.00384649	null
GO:0045619	regulation of lymphocyte differentiation	-2.08051	2.32222	1.17674	0.590123	0.876335	1902105
GO:1903706	regulation of hemopoiesis	-1.31127	2.60206	2.2465	0.635221	0.750088	1902105
GO:0048635	negative regulation of muscle organ development	-1.30651	1	0.0506728	0.87581	0.272227	null
GO:0032474	otolith morphogenesis	-1.54717	0.778151	0.0281516	0.928889	0.13761	null

## Sheet: TableS7. R23 GO
TermID	Name	Value	LogSize	Frequency	Uniqueness	Dispensability	Representative
GO:0019538	protein metabolic process	-1.91621	3.57749	21.277	0.705099	0.542693	null
GO:0036211	protein modification process	-2.55693	3.39898	14.1039	0.681199	0.46292	null
GO:0006508	proteolysis	-1.61297	3.10106	7.09983	0.708856	0.529246	null
GO:0009057	macromolecule catabolic process	-2.54469	3.00217	5.65283	0.685037	0.687132	null
GO:0030097	hemopoiesis	-1.47642	2.82866	3.7892	0.820046	0.365699	null
GO:0051603	proteolysis involved in protein catabolic process	-3.9431	2.81491	3.67096	0.578145	0	null
GO:0031329	regulation of cellular catabolic process	-1.62305	2.81291	3.65407	0.941136	0	null
GO:0080135	regulation of cellular response to stress	-1.36681	2.80686	3.6034	0.991322	0.0550693	null
GO:0048193	Golgi vesicle transport	-2.77032	2.45939	1.6159	1	0	null
GO:0030099	myeloid cell differentiation	-1.56842	2.45332	1.59338	0.8104	0.501624	null
GO:0002520	immune system development	-1.93518	2.22011	0.929002	0.874395	0.151873	null
GO:0048534	hematopoietic or lymphoid organ development	-2.12613	1.99123	0.54614	0.879029	0.366049	null
GO:0048255	mRNA stabilization	-1.33613	1.79239	0.343449	0.942412	0.602259	null
GO:0006778	porphyrin-containing compound metabolic process	-1.47492	1.68124	0.264625	0.773003	0.864699	46501
GO:0048821	erythrocyte development	-1.72891	1.60206	0.219582	0.805886	0.613808	null
GO:0010623	programmed cell death involved in cell development	-2.14945	1.36173	0.123867	0.851071	0.385716	null
GO:0035234	ectopic germ cell programmed cell death	-2.36008	1.27875	0.101346	0.853031	0	null
GO:0046501	protoporphyrinogen IX metabolic process	-2.71585	1.07918	0.0619334	0.792727	0.177974	null
GO:0020027	hemoglobin metabolic process	-2.40967	1.04139	0.0563031	0.824129	0.225881	null
GO:0010498	proteasomal protein catabolic process	-2.79243	2.57171	2.09448	0.602616	0.838189	51603
GO:0030163	protein catabolic process	-3.63451	2.88593	4.32408	0.576212	0.841061	51603
GO:0043632	modification-dependent macromolecule catabolic process	-3.2644	2.77887	3.37819	0.664279	0.810037	51603
GO:0022417	protein maturation by protein folding	-1.36296	0.954243	0.0450425	0.825867	0.221303	null

## Sheet: TableS8. Train. Classifer Calc.
Single Module				22 + Other Single Module				Two modules combined				22 + Two modules combined				Three modules				22 + Three modules
05 ONLY	Value	95% CI		22 / 05	Value	95% CI		05&10	Value	95% CI		22 or 05&10	Value	95% CI		Any 3 (including22)	Value	95% CI		22 & 3+	Value	95% CI
Sensitivity	0.7273	39% - 94%		Sensitivity	0.9091	59% to 100%		Sensitivity	0.5455	23% to 83%		Sensitivity	0.9091	59% to 100%		Sensitivity	0.9091	59% to 100%		Sensitivity	1	72% to 100.00%
Specificity	0.7143	54% - 85%		Specificity	0.7143	54% to 85%		Specificity	0.8571	70% to 95%		Specificity	0.8571	70% to 95%		Specificity	0.8571	70% to 95%		Specificity	0.8571	70% to 95%
10 ONLY	Value	95% CI		22 / 10	Value	95% CI		05&20	Value	95% CI		22 or 05&20	Value	95% CI		05&10&20	Value	95% CI		22 or 05&10&20	Value	95% CI
Sensitivity	0.6364	31% - 89%		Sensitivity	1	72% to 100.00%		Sensitivity	0.6364	31% to 89%		Sensitivity	0.9091	59% to 100%		Sensitivity	0.4545	17% to 77%		Sensitivity	0.9091	59% to 100%
Specificity	0.8	63% - 92%		Specificity	0.8	63% to 92%		Specificity	0.8	63% to 92%		Specificity	0.8	63% to 92%		Specificity	0.9143	77% to 98%		Specificity	0.9143	77% to 98%
20 ONLY	Value	95% CI		22 / 20	Value	95% CI		05&23	Value	95% CI		22 or 05&23	Value	95% CI		05&10&23	Value	95% CI		22 or 05&10&23	Value	95% CI
Sensitivity	0.8182	48% - 98%		Sensitivity	1	72% to 100.00%		Sensitivity	0.5455	23% to 83%		Sensitivity	0.8182	48% to 98%		Sensitivity	0.3636	11% to 69%		Sensitivity	0.8182	48% to 98%
Specificity	0.5429	37% - 71%		Specificity	0.5429	37% to 71%		Specificity	0.8	63% to 92%		Specificity	0.8	63% to 92%		Specificity	0.8571	70% to 95%		Specificity	0.8571	70% to 95%
22 ONLY	Value	95% CI		22 / 23	Value	95% CI		10 &20	Value	95% CI		22 or 10&20	Value	95% CI		10&20&23	Value	95% CI		22 or 10&20&23	Value	95% CI
Sensitivity	0.7273	39% - 94%		Sensitivity	0.9091	59% to 100%		Sensitivity	0.5455	23% to 83%		Sensitivity	1	72% to 100.00%		Sensitivity	0.3636	11% to 69%		Sensitivity	0.9091	59% to 100%
Specificity	0.9714	85% - 100%		Specificity	0.4571	29% to 63%		Specificity	0.9143	77% to 98%		Specificity	0.9143	77% to 98%		Specificity	0.9143	77% to 98%		Specificity	0.9143	77% to 98%
23 ONLY	Value	95% CI						10 & 23	Value	95% CI		22 or 10&23	Value	95% CI
Sensitivity	0.7273	39% - 94%						Sensitivity	0.4545	17% to 77%		Sensitivity	0.9091	59% to 100%
Specificity	0.4571	29% - 63%						Specificity	0.8857	73% to 97%		Specificity	0.8857	73% to 97%
								20 & 23	Value	95% CI		22 or 20 & 23	Value	95% CI
								Sensitivity	0.6364	31% to 89%		Sensitivity	0.9091	59% to 100%
								Specificity	0.7714	60% to 90%		Specificity	0.7714	60% to 90%

## Sheet: TableS9.DEGs and GO
Gene	logFC	Pval	FDR			Category	Term	Count	%	PValue	Genes	List Total	Pop Hits	Pop Total	Fold Enrichment	Bonferroni	Benjamini	FDR
IGFBP3	-0.710971	7.37092e-05	0.0378349			GOTERM_BP_5	GO:0070493~thrombin-activated receptor signaling pathway	2	8.33333	0.0170024	HPGD, STMN1	24	14	18795	111.875	0.999994	1	1
TSHZ2	-0.69125	5.9205e-08	0.000213572			GOTERM_BP_5	GO:0046649~lymphocyte activation	5	20.8333	0.0237594	PARP3, FZD5, CD7, MZB1, FOSL2	24	917	18795	4.27004	1	1	1
PI16	-0.548993	8.78042e-05	0.0397004			GOTERM_BP_5	GO:0002700~regulation of production of molecular mediator of immune response	3	12.5	0.0241599	PARP3, FZD5, MZB1	24	198	18795	11.8655	1	1	1
CACNA1I	-0.475251	3.07507e-07	0.00083196			GOTERM_BP_5	GO:0007051~spindle organization	3	12.5	0.0288724	PARP3, STMN1, TOGARAM1	24	218	18795	10.7769	1	1	1
FZD5	-0.374219	7.69145e-05	0.0378349			GOTERM_BP_5	GO:0070507~regulation of microtubule cytoskeleton organization	3	12.5	0.0313567	PARP3, STMN1, TOGARAM1	24	228	18795	10.3043	1	1	1
INPP4B	-0.370599	3.73222e-08	0.000213572			GOTERM_BP_5	GO:0007167~enzyme linked receptor protein signaling pathway	5	20.8333	0.0375727	PTPRE, HPGD, IGFBP3, STMN1, CD7	24	1058	18795	3.70097	1	1	1
RIC3	-0.339567	4.34094e-08	0.000213572			GOTERM_BP_5	GO:0007169~transmembrane receptor protein tyrosine kinase signaling pathway	4	16.6667	0.0434414	PTPRE, IGFBP3, STMN1, CD7	24	649	18795	4.82666	1	1	1
CXorf57	-0.332937	6.92397e-06	0.0124885			GOTERM_BP_5	GO:0000226~microtubule cytoskeleton organization	4	16.6667	0.0471908	CEP68, PARP3, STMN1, TOGARAM1	24	671	18795	4.66841	1	1	1
ZC3H12D	-0.269906	4.35926e-06	0.00943518			GOTERM_BP_5	GO:0051972~regulation of telomerase activity	2	8.33333	0.0583073	PARP3, PARM1	24	49	18795	31.9643	1	1	1
PARP3	-0.266274	2.5399e-05	0.0211372			GOTERM_BP_5	GO:0007067~mitotic nuclear division	3	12.5	0.0693714	PARP3, STMN1, TOGARAM1	24	355	18795	6.61796	1	1	1
ZNF532	-0.252058	8.80437e-05	0.0397004			GOTERM_BP_5	GO:1903047~mitotic cell cycle process	4	16.6667	0.0797599	ZC3H12D, PARP3, STMN1, TOGARAM1	24	834	18795	3.756	1	1	1
AP3M2	-0.202792	0.00010141	0.0438984			GOTERM_BP_5	GO:0031113~regulation of microtubule polymerization	2	8.33333	0.0811592	STMN1, TOGARAM1	24	69	18795	22.6993	1	1	1
CEP68	-0.163499	2.64725e-05	0.0211372			GOTERM_BP_5	GO:0009617~response to bacterium	4	16.6667	0.0870913	HPGD, FZD5, FOSL2, JCHAIN	24	866	18795	3.61721	1	1	1
PTPRE	0.0934402	5.9849e-05	0.0359826			GOTERM_BP_5	GO:0046626~regulation of insulin receptor signaling pathway	2	8.33333	0.0879106	PTPRE, MZB1	24	75	18795	20.8833	1	1	1
GPR108	0.100231	6.89084e-05	0.0372863			GOTERM_BP_5	GO:0002637~regulation of immunoglobulin production	2	8.33333	0.0912686	PARP3, MZB1	24	78	18795	20.0801	1	1	1
TOGARAM1	0.166361	3.364e-05	0.0214149
FOSL2	0.16827	1.65625e-05	0.0179239
NCALD	0.244679	2.82066e-05	0.0211372
CD7	0.245827	3.09595e-05	0.0211372
STMN1	0.256183	1.42574e-05	0.017266
AUTS2	0.371058	1.43591e-05	0.017266
PARM1	0.443537	8.30592e-06	0.012841
HPGD	0.52215	3.12507e-05	0.0211372
MZB1	0.64189	6.40817e-05	0.0364996
JCHAIN	0.947725	2.26403e-05	0.0211372
